# Supplementary material for: Campylobacter Species Isolated From Wild Birds in Switzerland and Comparison to Isolates From Food and Human Origin
Source: Microbiologyopen. 2025 Dec 1;14(6):e70176. doi: 10.1002/mbo3.70176 (PMC12666463; doi:10.1002/mbo3.70176)
Supplement: Supplementary file 2 — Supporting Table 1: Table with all information on the biosamples presented in this study. [file MBO3-14-e70176-s004.xlsx]

## Sheet: Tabelle1
Samples-ID	Species	Species (Lat)	Origin	Probe	Result Plating	ResultsMALDI-tof	Genome Sequenced
GB1	Barn owl	Tyto alba	Landshut	feces	positive	Campylobacter jejuni	X
GB10	Kestrel	Falco tinnunculus	Irchel	rectum	negative
GB100	Common buzzard	Buteo buteo	Irchel	instestine	negative
GB101	Common buzzard	Buteo buteo	Irchel	instestine	positive	Campylobacter jejuni	X
GB102	Common buzzard	Buteo buteo	Irchel	instestine	negative
GB103	Common buzzard	Buteo buteo	Irchel	instestine	positive	E. coli, E. faecalis
GB104	Common buzzard	Buteo buteo	Irchel	instestine	negative
GB105	Common buzzard	Buteo buteo	Irchel	instestine	negative
GB106	Common buzzard	Buteo buteo	Irchel	instestine	negative
GB107	Common buzzard	Buteo buteo	Irchel	instestine	negative
GB108	Common buzzard	Buteo buteo	Irchel	instestine	negative
GB109	Common buzzard	Buteo buteo	Irchel	instestine	positive	Campylobacter jejuni
GB11	Common buzzard	Buteo buteo	Irchel	rectum	negative
GB110	Common buzzard	Buteo buteo	Irchel	instestine	positive	Campylobacter jejuni	X
GB111	Common buzzard	Enddarm	Landshut	feces	negative
GB112	Kestrel	Falco tinnunculus	Landshut	feces	positive	Campylobacter jejuni	X
GB113	Blackbird	Turdus merula	Landshut	feces	negative
GB114	Common buzzard	Buteo buteo	Irchel	feces	positive	E. faecalis
GB115	Red kite	Milvus milvus	Irchel	feces	positive	E. faecalis
GB116	Common buzzard	Buteo buteo	Irchel	feces	negative
GB117	Common buzzard	Buteo buteo	Irchel	feces	positive	E. faecalis
GB118	Common buzzard	Buteo buteo	Irchel	feces	negative
GB119	Kestrel	Falco tinnunculus	Irchel	feces	positive	E. faecalis
GB12	Common buzzard	Buteo buteo	Irchel	rectum	negative
GB120	Common buzzard	Buteo buteo	Irchel	feces	positive	E. faecalis
GB121	Common buzzard	Buteo buteo	Irchel	feces	positive	E. faecalis
GB122	Common buzzard	Buteo buteo	Irchel	feces	positive	Candida albicans
GB123	Common buzzard	Buteo buteo	Irchel	feces	positive	E. faecalis
GB124	Common buzzard	Buteo buteo	Irchel	feces	negative
GB125	Common buzzard	Buteo buteo	Irchel	feces	negative
GB126	Kestrel	Falco tinnunculus	Irchel	feces	positive	E. coli
GB127	Common buzzard	Buteo buteo	Irchel	feces	positive	Campylobacter jejuni	X
GB128	Common buzzard	Buteo buteo	Irchel	feces	positive	E. faecalis
GB129	Common buzzard	Buteo buteo	Irchel	feces	positive	E. faecalis
GB13	Common buzzard	Buteo buteo	Irchel	rectum	negative
GB130	Red kite	Milvus milvus	Irchel	feces	negative
GB131	Common buzzard	Buteo buteo	Irchel	feces	negative
GB132	Common buzzard	Buteo buteo	Irchel	instestine	negative
GB133	Common buzzard	Buteo buteo	Irchel	instestine	positive	E. coli, E. faecalis
GB134	Common buzzard	Buteo buteo	Irchel	instestine	positive	E. faecalis
GB135	Common buzzard	Buteo buteo	Irchel	instestine	negative
GB136	Chaffinch	Fringilla coelebs	Sempach	feces	positive	Acinetobacter pittii
GB137	Wood pigeon	Columba palumbus	Sempach	feces	negative
GB138	Robin	Erithacus rubecula	Sempach	feces	negative
GB139	Common buzzard	Buteo buteo	Sempach	feces	positive	Acinetobacter pittii
GB14	Kestrel	Falco tinnunculus	Irchel	rectum	negative
GB140	Common buzzard	Buteo buteo	Sempach	feces	negative
GB141	Feral pigeon	Columba livia domestica	Sempach	feces	negative
GB142	Tawny owl	Strix aluco	Sempach	feces	positive	Acinetobacter radioresistens
GB143	Great tit	Parus major	Sempach	feces	negative
GB144	Common buzzard	Buteo buteo	Irchel	instestine	negative
GB145	Common buzzard	Buteo buteo	Irchel	instestine	negative
GB146	Common buzzard	Buteo buteo	Irchel	instestine	positive	E. coli, E. faecalis
GB147	Common buzzard	Buteo buteo	Irchel	instestine	positive	E. coli, E. faecalis
GB148	Common buzzard	Buteo buteo	Landshut	feces	positive	Campylobacter coli	X
GB149	Carrion crow	Corvus corone	Sempach	feces	negative
GB15	Common buzzard	Buteo buteo	Irchel	rectum	negative
GB150	Chaffinch	Fringilla coelebs	Sempach	feces	negative
GB151	Common buzzard	Buteo buteo	Irchel	instestine	positive	E.coli
GB152	Common buzzard	Buteo buteo	Irchel	instestine	negative
GB153	Common buzzard	Buteo buteo	Irchel	instestine	positive	Campylobacter jejuni	X
GB154	Blackbird	Turdus merula	Landshut	feces	negative
GB155	Common buzzard	Buteo buteo	Landshut	feces	positive	Campylobacter coli
GB16	Kestrel	Falco tinnunculus	Irchel	rectum	negative
GB17	Kestrel	Falco tinnunculus	Irchel	rectum	negative
GB18	Common buzzard	Buteo buteo	Irchel	rectum	negative
GB19	Kestrel	Falco tinnunculus	Irchel	rectum	negative
GB2	Groosehawk	Coccothraustes coccothraustes	Landshut	feces	negative
GB20	Kestrel	Falco tinnunculus	Sempach	rectum	negative
GB21	Kestrel	Falco tinnunculus	Sempach	rectum	negative
GB22	Kestrel	Falco tinnunculus	Sempach	rectum	negative
GB23	Common buzzard	Buteo buteo	Sempach	rectum	negative
GB24	Kestrel	Falco tinnunculus	Sempach	rectum	negative
GB25	Kestrel	Falco tinnunculus	Irchel	rectum	negative
GB26	Common buzzard	Buteo buteo	Irchel	rectum	negative
GB27	Kestrel	Falco tinnunculus	Sempach	rectum	negative
GB28	Common buzzard	Buteo buteo	Irchel	feces	positive	E.coli, E. faecalis
GB29	Tawny owl	Strix aluco	Irchel	feces	positive	E. coli
GB3	Green woodpecker	Picus viridis	Landshut	feces	positive	Ochrobactrum intermedium
GB30	Common buzzard	Buteo buteo	Irchel	feces	positive	E.coli, E. faecalis
GB31	Common buzzard	Buteo buteo	Irchel	feces	positive	E. coli
GB32	Robin	Erithacus rubecula	Sempach	feces	negative
GB33	Great tit	Parus major	Sempach	feces	negative
GB34	Goldcrest	Regulus regulus	Landshut	feces	negative
GB35	Common buzzard	Buteo buteo	Landshut	feces	negative
GB36	Tawny owl	Strix aluco	Landshut	feces	positive	E.coli, E. faecalis
GB37	Groosehawk	Coccothraustes coccothraustes	Landshut	feces	negative
GB38	Coal tit	Periparus ater	Sempach	feces	negative
GB39	Kestrel	Falco tinnunculus	Sempach	feces	negative
GB4	Barn owl	Tyto alba	Landshut	feces	positive	Campylobacter jejuni	X
GB40	Sparrowhawk	Accipiter nisus	Landshut	feces	negative
GB41	Tawny owl	Strix aluco	Irchel	feces	positive	Campylobacter jejuni	X
GB42	Kestrel	Falco tinnunculus	Irchel	feces	positive	E.coli
GB43	Common buzzard	Buteo buteo	Irchel	feces	negative
GB44	Common buzzard	Buteo buteo	Irchel	feces	negative
GB45	Common buzzard	Buteo buteo	Irchel	feces	positive	E.coli
GB46	Common buzzard	Buteo buteo	Irchel	feces	positive	E. faecalis
GB47	Tawny owl	Strix aluco	Irchel	feces	negative
GB48	Common Snipe	Gallinago gallinago	Sempach	feces	positive	Campylobacter lari	X
GB49	Blue tit	Cyanistes caeruleus	Landshut	feces	positive	Candida albicans
GB5	Blackcap	Sylvia atricapilla	Landshut	feces	positive	Campylobacter jejuni	X
GB50	Barn owl	Tyto alba	Sempach	feces	negative
GB51	Common buzzard	Buteo buteo	Irchel	feces	negative
GB52	Great tit	Parus major	Sempach	feces	negative
GB53	Carrion crow	Corvus corone	Sempach	feces	positive	Campylobacter jejuni	X
GB54	Feral pigeon	Columba livia domestica	Sempach	feces	negative
GB55	Common buzzard	Buteo buteo	Sempach	feces	positive	Campylobacter jejuni	X
GB56	Sparrowhawk	Accipiter nisus	Irchel	feces	negative
GB57	Tree sparrow	Passer montanus	Landshut	feces	negative
GB58	Red kite	Milvus milvus	Landshut	feces	negative
GB59	Blue tit	Cyanistes caeruleus	Sempach	feces	positive	Candida albicans
GB6	Groosehawk	Coccothraustes coccothraustes	Landshut	feces	negative
GB60	Blackbird	Turdus merula	Sempach	feces	positive	Campylobacter jejuni	X
GB61	House sparrow	Passer domesticus	Sempach	feces	positive	Candida albicans
GB62	Feral pigeon	Columba livia domestica	Sempach	feces	negative
GB63	Tawny owl	Strix aluco	Irchel	feces	positive	E. faecalis
GB64	Tawny owl	Strix aluco	Irchel	feces	negative
GB65	Collar-necked dove	Streptopelia decaocto	Sempach	feces	negative
GB66	Common buzzard	Buteo buteo	Landshut	feces	negative
GB67	Woodcock	Scolopax rusticola	Landshut	feces	negative
GB68	Blue tit	Cyanistes caeruleus	Sempach	feces	positive	Campylobacter jejuni	X
GB69	Common buzzard	Buteo buteo	Irchel	feces	positive
GB7	Barn owl	Tyto alba	Landshut	feces	negative
GB70	Tawny owl	Strix aluco	Irchel	feces	positive	E.coli
GB71	Magpie	Pica pica	Sempach	feces	negative
GB72	Dipper	Cinclus cinclus	Sempach	feces	negative
GB73	Blackbird	Turdus merula	Sempach	feces	negative
GB74	Tawny owl	Strix aluco	Irchel	feces	positive	Campylobacter jejuni	X
GB75	Kestrel	Falco tinnunculus	Irchel	feces	negative
GB76	Common buzzard	Buteo buteo	Irchel	feces	negative
GB77	Common buzzard	Buteo buteo	Irchel	feces	positive	E.coli
GB78	Tawny owl	Strix aluco	Irchel	feces	positive	Campylobacter jejuni	X
GB79	Common buzzard	Buteo buteo	??	rectum	positive	Campylobacter jejuni	X
GB8	Great tit	Parus major	Landshut	feces	negative
GB80	Kestrel	Falco tinnunculus	Landshut	feces	positive	Campylobacter jejuni	X
GB81	Sparrowhawk	Accipiter nisus	Landshut	feces	positive	Campylobacter jejuni	X
GB82	Common buzzard	Buteo buteo	Landshut	feces	positive	E.coli
GB83	Common buzzard	Buteo buteo	Landshut	feces	negative
GB84	Goldfinch	Carduelis carduelis	Landshut	feces	negative
GB86	Red kite	Milvus milvus	Irchel	feces	positive	E.coli
GB87	Common buzzard	Buteo buteo	Irchel	feces	negative	E.coli
GB88	Groosehawk	Coccothraustes coccothraustes	Landshut	feces	negative
GB89	Tawny owl	Strix aluco	Landshut	feces	negative
GB9	Barn owl	Tyto alba	Landshut	feces	negative
GB90	Common buzzard	Buteo buteo	Irchel	feces	positive	Candida albicans
GB91	Common buzzard	Buteo buteo	Irchel	feces	positive	E.coli
GB92	Common buzzard	Buteo buteo	Irchel	feces	negative
GB93	Tawny owl	Strix aluco	Irchel	feces	positive	E.coli
GB94	Common buzzard	Buteo buteo	Irchel	feces	negative
GB95	Common buzzard	Buteo buteo	Irchel	instestine	negative
GB96	Common buzzard	Buteo buteo	Irchel	instestine	negative
GB97	Red kite	Milvus milvus	Irchel	instestine	positive	Campylobacter jejuni	X
GB98	Common buzzard	Buteo buteo	Irchel	instestine	negative
GB99	Common buzzard	Buteo buteo	Irchel	instestine	negative
