# Supplementary material for: Campylobacter Species Isolated From Wild Birds in Switzerland and Comparison to Isolates From Food and Human Origin
Source: Microbiologyopen. 2025 Dec 1;14(6):e70176. doi: 10.1002/mbo3.70176 (PMC12666463; doi:10.1002/mbo3.70176)
Supplement: Supplementary file 3 — Supporting Table 2: Table with virulence factors in the genomes presented in this study. [file MBO3-14-e70176-s002.xlsx]

## Sheet: VFDB
Accession	Species	Gene	Product	Sum	GB1	GB101	GB110	GB112	GB127	GB148	GB153	GB4	GB41	GB48	GB5	GB53	GB55	GB60	GB68	GB74	GB78	GB79	GB80	GB81	GB97
VFG001931	Campylobacter jejuni subsp. jejuni NCTC 11168	cadF	outer membrane fibronectin-binding protein	20	1	1	1	1	1	1	1	1	1	0	1	1	1	1	1	1	1	1	1	1	1
VFG001934	Campylobacter jejuni subsp. jejuni NCTC 11168	cdtA	cytolethal distending toxin A	10	1	0	0	1	0	0	0	1	1	0	0	0	0	0	0	1	1	1	1	1	1
VFG001933	Campylobacter jejuni subsp. jejuni NCTC 11168	cdtB	cytolethal distending toxin B	19	1	0	1	1	1	1	1	1	1	0	1	1	1	1	1	1	1	1	1	1	1
VFG001932	Campylobacter jejuni subsp. jejuni NCTC 11168	cdtC	cytolethal distending toxin C	12	1	0	0	1	0	0	1	1	1	0	0	0	0	1	0	1	1	1	1	1	1
VFG043394	Campylobacter jejuni subsp. jejuni NCTC 11168	cheA	chemotaxis histidine kinase	21	1	1	1	1	1	1	1	1	1	1	1	1	1	1	1	1	1	1	1	1	1
VFG043395	Campylobacter jejuni subsp. jejuni NCTC 11168	cheV	chemotaxis protein	21	1	1	1	1	1	1	1	1	1	1	1	1	1	1	1	1	1	1	1	1	1
VFG043393	Campylobacter jejuni subsp. jejuni NCTC 11168	cheW	chemotaxis protein	21	1	1	1	1	1	1	1	1	1	1	1	1	1	1	1	1	1	1	1	1	1
VFG043402	Campylobacter jejuni subsp. jejuni NCTC 11168	cheY	chemotaxis regulatory protein	21	1	1	1	1	1	1	1	1	1	1	1	1	1	1	1	1	1	1	1	1	1
VFG001935	Campylobacter jejuni subsp. jejuni NCTC 11168	ciaB	invasion antigen CiaB	20	1	1	1	1	1	1	1	1	1	0	1	1	1	1	1	1	1	1	1	1	1
VFG045341	Campylobacter jejuni subsp. jejuni NCTC 11168	ciaC	Campylobacter invasion antigen C	19	1	1	1	1	1	0	1	1	1	0	1	1	1	1	1	1	1	1	1	1	1
VFG011938	Campylobacter jejuni subsp. jejuni NCTC 11168	Cj0883c	transcriptional regulator	21	1	1	1	1	1	1	1	1	1	1	1	1	1	1	1	1	1	1	1	1	1
VFG001936	Campylobacter jejuni subsp. jejuni NCTC 11168	Cj1135	glucosyltransferase	14	1	0	1	1	1	1	0	1	1	1	0	1	1	1	0	0	0	0	1	1	1
VFG001937	Campylobacter jejuni subsp. jejuni NCTC 11168	Cj1136	glycosyltransferase	8	0	0	1	0	1	0	0	0	1	0	0	0	1	1	0	0	0	0	1	1	1
VFG001938	Campylobacter jejuni subsp. jejuni NCTC 11168	Cj1137c	glycosyltransferase	4	0	0	0	0	0	0	0	0	1	0	0	0	1	0	0	0	0	0	1	1	0
VFG001939	Campylobacter jejuni subsp. jejuni NCTC 11168	Cj1138	glycosyltransferase	5	0	0	0	0	0	0	0	0	1	0	0	0	1	1	0	0	0	0	1	1	0
VFG001945	Campylobacter jejuni subsp. jejuni NCTC 11168	Cj1145c	hypothetical protein	3	0	0	0	0	0	0	0	0	0	0	0	0	1	0	0	0	0	0	1	1	0
VFG043472	Campylobacter jejuni subsp. jejuni NCTC 11168	Cj1279c	fibronectin domain-containing lipoprotein	20	1	1	1	1	1	1	1	1	1	0	1	1	1	1	1	1	1	1	1	1	1
VFG001989	Campylobacter jejuni subsp. jejuni NCTC 11168	Cj1416c	sugar nucleotidyltransferase	13	1	0	0	1	0	1	0	1	1	0	1	0	0	1	0	1	1	1	1	1	1
VFG011668	Campylobacter jejuni subsp. jejuni NCTC 11168	Cj1417c	amidotransferase	13	1	0	0	1	0	1	0	1	1	0	1	0	0	1	0	1	1	1	1	1	1
VFG011671	Campylobacter jejuni subsp. jejuni NCTC 11168	Cj1418c	hypothetical protein	13	1	0	0	1	0	1	0	1	1	0	1	0	0	1	0	1	1	1	1	1	1
VFG011674	Campylobacter jejuni subsp. jejuni NCTC 11168	Cj1419c	methyltransferase	13	1	0	0	1	0	1	0	1	1	0	1	0	0	1	0	1	1	1	1	1	1
VFG011677	Campylobacter jejuni subsp. jejuni NCTC 11168	Cj1420c	methyltransferase	10	0	0	0	1	0	0	1	1	1	0	1	0	0	0	0	1	1	1	1	1	0
VFG001949	Campylobacter jejuni subsp. jejuni NCTC 11168	Cj1421c	sugar transferase	3	0	0	0	0	0	0	0	0	1	0	0	0	0	0	0	0	0	0	1	1	0
VFG001950	Campylobacter jejuni subsp. jejuni NCTC 11168	Cj1422c	sugar transferase	3	0	0	0	0	0	0	0	0	1	0	0	0	0	0	0	0	0	0	1	1	0
VFG001954	Campylobacter jejuni subsp. jejuni NCTC 11168	Cj1426c	methyltransferase family protein	2	0	0	0	0	0	0	0	0	1	0	0	0	0	0	0	0	0	0	0	1	0
VFG001955	Campylobacter jejuni subsp. jejuni NCTC 11168	Cj1427c	sugar-nucleotide epimerase/dehydratease	5	0	1	0	0	0	0	1	0	1	0	0	0	0	0	0	0	0	0	1	1	0
VFG001960	Campylobacter jejuni subsp. jejuni NCTC 11168	Cj1432c	sugar transferase	3	0	0	0	0	0	0	0	0	1	0	0	0	0	0	0	0	0	0	1	1	0
VFG001961	Campylobacter jejuni subsp. jejuni NCTC 11168	Cj1433c	hypothetical protein	1	0	0	0	0	0	0	0	0	0	0	0	0	0	0	0	0	0	0	0	1	0
VFG001962	Campylobacter jejuni subsp. jejuni NCTC 11168	Cj1434c	sugar transferase	3	0	0	0	0	0	0	0	0	1	0	0	0	0	0	0	0	0	0	1	1	0
VFG001963	Campylobacter jejuni subsp. jejuni NCTC 11168	Cj1435c	phosphatase	3	0	0	0	0	0	0	0	0	1	0	0	0	0	0	0	0	0	0	1	1	0
VFG001964	Campylobacter jejuni subsp. jejuni NCTC 11168	Cj1436c	aminotransferase	3	0	0	0	0	0	0	0	0	1	0	0	0	0	0	0	0	0	0	1	1	0
VFG001965	Campylobacter jejuni subsp. jejuni NCTC 11168	Cj1437c	aminotransferase	3	0	0	0	0	0	0	0	0	1	0	0	0	0	0	0	0	0	0	1	1	0
VFG001966	Campylobacter jejuni subsp. jejuni NCTC 11168	Cj1438c	sugar transferase	3	0	0	0	0	0	0	0	0	1	0	0	0	0	0	0	0	0	0	1	1	0
VFG001968	Campylobacter jejuni subsp. jejuni NCTC 11168	Cj1440c	sugar transferase	3	0	0	0	0	0	0	0	0	1	0	0	0	0	0	0	0	0	0	1	1	0
VFG001970	Campylobacter jejuni subsp. jejuni NCTC 11168	Cj1442c	sugar transferase	8	0	0	1	0	1	0	1	0	1	0	0	0	1	0	0	0	0	1	1	1	0
VFG001941	Campylobacter jejuni subsp. jejuni NCTC 11168	cstIII	alpha-2,3 sialyltransferase	4	0	0	0	0	0	0	0	0	1	0	0	0	1	0	0	0	0	0	1	1	0
VFG001988	Campylobacter jejuni subsp. jejuni NCTC 11168	cysC	adenylyl-sulfate kinase	11	1	0	0	1	0	0	0	1	1	0	1	0	0	1	0	1	1	0	1	1	1
VFG043392	Campylobacter jejuni subsp. jejuni NCTC 11168	eptC	phosphoethanolamine transferase	18	1	1	1	1	1	0	1	1	1	0	1	1	1	1	0	1	1	1	1	1	1
VFG001956	Campylobacter jejuni subsp. jejuni NCTC 11168	fcl	GDP-L-fucose synthetase	8	1	0	0	1	0	0	0	1	1	0	0	0	0	1	1	0	0	0	1	1	0
VFG001924	Campylobacter jejuni subsp. jejuni NCTC 11168	flaA	flagellin	7	0	0	0	0	0	1	0	1	0	0	0	0	0	0	0	1	1	1	1	1	0
VFG001923	Campylobacter jejuni subsp. jejuni NCTC 11168	flaB	flagellin	14	1	1	0	1	0	0	1	0	0	0	1	1	1	1	1	0	1	1	1	1	1
VFG001914	Campylobacter jejuni subsp. jejuni NCTC 11168	flaC	a secreted effector flagellin	20	1	1	1	1	1	1	1	1	1	0	1	1	1	1	1	1	1	1	1	1	1
VFG001908	Campylobacter jejuni subsp. jejuni NCTC 11168	flaG	a negative regulator of flagellar assembly	20	1	1	1	1	1	1	1	1	1	0	1	1	1	1	1	1	1	1	1	1	1
VFG043397	Campylobacter jejuni subsp. jejuni NCTC 11168	flgA	flagellar basal body P-ring biosynthesis protein FlgA	20	1	1	1	1	1	1	1	1	1	0	1	1	1	1	1	1	1	1	1	1	1
VFG001907	Campylobacter jejuni subsp. jejuni NCTC 11168	flgB	flagellar basal body rod protein FlgB	21	1	1	1	1	1	1	1	1	1	1	1	1	1	1	1	1	1	1	1	1	1
VFG001906	Campylobacter jejuni subsp. jejuni NCTC 11168	flgC	flagellar basal body rod protein FlgC	21	1	1	1	1	1	1	1	1	1	1	1	1	1	1	1	1	1	1	1	1	1
VFG001890	Campylobacter jejuni subsp. jejuni NCTC 11168	flgD	flagellar basal-body rod modification protein FlgD	14	1	0	0	1	0	1	0	1	1	0	1	0	1	1	0	1	1	1	1	1	1
VFG001891	Campylobacter jejuni subsp. jejuni NCTC 11168	flgE	flagellar hook protein FlgE	20	1	1	1	1	1	1	1	1	1	0	1	1	1	1	1	1	1	1	1	1	1
VFG001930	Campylobacter jejuni subsp. jejuni NCTC 11168	flgE2	flagellar hook protein	20	1	1	1	1	1	1	1	1	1	0	1	1	1	1	1	1	1	1	1	1	1
VFG001913	Campylobacter jejuni subsp. jejuni NCTC 11168	flgG	flagellar basal-body rod protein FlgG	21	1	1	1	1	1	1	1	1	1	1	1	1	1	1	1	1	1	1	1	1	1
VFG001912	Campylobacter jejuni subsp. jejuni NCTC 11168	flgG2	flagellar basal-body rod protein	21	1	1	1	1	1	1	1	1	1	1	1	1	1	1	1	1	1	1	1	1	1
VFG001911	Campylobacter jejuni subsp. jejuni NCTC 11168	flgH	flagellar L-ring protein precursor FlgH	21	1	1	1	1	1	1	1	1	1	1	1	1	1	1	1	1	1	1	1	1	1
VFG001926	Campylobacter jejuni subsp. jejuni NCTC 11168	flgI	flagellar P-ring protein precursor FlgI	21	1	1	1	1	1	1	1	1	1	1	1	1	1	1	1	1	1	1	1	1	1
VFG043404	Campylobacter jejuni subsp. jejuni NCTC 11168	flgJ	flagellar rod assembly protein/muramidase FlgJ	20	1	1	1	1	1	1	1	1	1	0	1	1	1	1	1	1	1	1	1	1	1
VFG001927	Campylobacter jejuni subsp. jejuni NCTC 11168	flgK	flagellar hook-associated protein 1 FlgK	20	1	1	1	1	1	1	1	1	1	0	1	1	1	1	1	1	1	1	1	1	1
VFG001917	Campylobacter jejuni subsp. jejuni NCTC 11168	flgL	flagellar hook-associated protein FlgL	20	1	1	1	1	1	1	1	1	1	0	1	1	1	1	1	1	1	1	1	1	1
VFG043405	Campylobacter jejuni subsp. jejuni NCTC 11168	flgM	negative regulator of flagellin synthesis	19	1	1	1	1	1	0	1	1	1	0	1	1	1	1	1	1	1	1	1	1	1
VFG043400	Campylobacter jejuni subsp. jejuni NCTC 11168	flgP	required for flagellar motility	9	0	1	1	0	1	0	1	0	1	0	0	0	0	0	0	0	0	1	1	1	1
VFG043399	Campylobacter jejuni subsp. jejuni NCTC 11168	flgQ	required for flagellar motility	5	0	1	1	0	1	1	0	0	0	0	0	0	0	0	1	0	0	0	0	0	0
VFG011946	Campylobacter jejuni subsp. jejuni NCTC 11168	flgR	sigma-54 associated transcriptional activator	21	1	1	1	1	1	1	1	1	1	1	1	1	1	1	1	1	1	1	1	1	1
VFG043398	Campylobacter jejuni subsp. jejuni NCTC 11168	flgS	signal transduction histidine kinase	20	1	1	1	1	1	1	1	1	1	0	1	1	1	1	1	1	1	1	1	1	1
VFG001916	Campylobacter jejuni subsp. jejuni NCTC 11168	flhA	flagellar biosynthesis protein FlhA	20	1	1	1	1	1	1	1	1	1	0	1	1	1	1	1	1	1	1	1	1	1
VFG001900	Campylobacter jejuni subsp. jejuni NCTC 11168	flhB	flagellar biosynthetic protein	20	1	1	1	1	1	1	1	1	1	0	1	1	1	1	1	1	1	1	1	1	1
VFG001895	Campylobacter jejuni subsp. jejuni NCTC 11168	flhF	flagellar biosynthesis regulator FlhF	20	1	1	1	1	1	1	1	1	1	0	1	1	1	1	1	1	1	1	1	1	1
VFG011850	Campylobacter jejuni subsp. jejuni NCTC 11168	flhG	ATP-binding protein	21	1	1	1	1	1	1	1	1	1	1	1	1	1	1	1	1	1	1	1	1	1
VFG001894	Campylobacter jejuni subsp. jejuni NCTC 11168	fliA	flagellar biosynthesis sigma factor	20	1	1	1	1	1	1	1	1	1	0	1	1	1	1	1	1	1	1	1	1	1
VFG001909	Campylobacter jejuni subsp. jejuni NCTC 11168	fliD	flagellar capping protein FliD	20	1	1	1	1	1	1	1	1	1	0	1	1	1	1	1	1	1	1	1	1	1
VFG001905	Campylobacter jejuni subsp. jejuni NCTC 11168	fliE	flagellar hook-basal body complex protein FliE	21	1	1	1	1	1	1	1	1	1	1	1	1	1	1	1	1	1	1	1	1	1
VFG001897	Campylobacter jejuni subsp. jejuni NCTC 11168	fliF	flagellar M-ring protein FliF	20	1	1	1	1	1	1	1	1	1	0	1	1	1	1	1	1	1	1	1	1	1
VFG001898	Campylobacter jejuni subsp. jejuni NCTC 11168	fliG	flagellar motor switch protein G	21	1	1	1	1	1	1	1	1	1	1	1	1	1	1	1	1	1	1	1	1	1
VFG001899	Campylobacter jejuni subsp. jejuni NCTC 11168	fliH	flagellar assembly protein H	20	1	1	1	1	1	1	1	1	1	0	1	1	1	1	1	1	1	1	1	1	1
VFG001896	Campylobacter jejuni subsp. jejuni NCTC 11168	fliI	flagellum-specific ATP synthase FliI	21	1	1	1	1	1	1	1	1	1	1	1	1	1	1	1	1	1	1	1	1	1
VFG011826	Campylobacter jejuni subsp. jejuni NCTC 11168	fliK	flagellar hook-length control protein FliK	14	1	0	1	1	1	0	1	1	1	0	1	0	0	0	0	1	1	1	1	1	1
VFG001925	Campylobacter jejuni subsp. jejuni NCTC 11168	fliL	flagellar basal body protein FliL	20	1	1	1	1	1	1	1	1	1	0	1	1	1	1	1	1	1	1	1	1	1
VFG001893	Campylobacter jejuni subsp. jejuni NCTC 11168	fliM	flagellar motor switch protein FliM	21	1	1	1	1	1	1	1	1	1	1	1	1	1	1	1	1	1	1	1	1	1
VFG001903	Campylobacter jejuni subsp. jejuni NCTC 11168	fliN	flagellar motor switch protein FliN	21	1	1	1	1	1	1	1	1	1	1	1	1	1	1	1	1	1	1	1	1	1
VFG001915	Campylobacter jejuni subsp. jejuni NCTC 11168	fliP	flagellar biosynthesis protein FliP	21	1	1	1	1	1	1	1	1	1	1	1	1	1	1	1	1	1	1	1	1	1
VFG001929	Campylobacter jejuni subsp. jejuni NCTC 11168	fliQ	flagellar biosynthesis protein FliQ	17	1	1	0	1	0	0	1	1	1	0	1	1	1	1	1	1	1	1	1	1	1
VFG001918	Campylobacter jejuni subsp. jejuni NCTC 11168	fliR	flagellar biosynthetic protein FliR	20	1	1	1	1	1	1	1	1	1	0	1	1	1	1	1	1	1	1	1	1	1
VFG001910	Campylobacter jejuni subsp. jejuni NCTC 11168	fliS	flagellar protein FliS	21	1	1	1	1	1	1	1	1	1	1	1	1	1	1	1	1	1	1	1	1	1
VFG043401	Campylobacter jejuni subsp. jejuni NCTC 11168	fliW	flagellar assembly protein FliW	20	1	1	1	1	1	1	1	1	1	0	1	1	1	1	1	1	1	1	1	1	1
VFG001892	Campylobacter jejuni subsp. jejuni NCTC 11168	fliY	flagellar motor switch protein FliY	20	1	1	1	1	1	1	1	1	1	0	1	1	1	1	1	1	1	1	1	1	1
VFG001967	Campylobacter jejuni subsp. jejuni NCTC 11168	glf	UDP-galactopyranose mutase	3	0	0	0	0	0	0	0	0	1	0	0	0	0	0	0	0	0	0	1	1	0
VFG002026	Campylobacter jejuni subsp. jejuni NCTC 11168	gmhA	phosphoheptose isomerase	21	1	1	1	1	1	1	1	1	1	1	1	1	1	1	1	1	1	1	1	1	1
VFG001952	Campylobacter jejuni subsp. jejuni NCTC 11168	gmhA2	phosphoheptose isomerase	18	1	1	1	1	1	1	1	1	1	0	1	1	1	1	1	0	1	1	1	1	0
VFG011823	Campylobacter jejuni subsp. jejuni NCTC 11168	gmhB	D-glycero-alpha-D-manno-heptose-1,7-bisphosphate 7-phosphatase	20	1	1	1	1	1	1	1	1	1	0	1	1	1	1	1	1	1	1	1	1	1
VFG001953	Campylobacter jejuni subsp. jejuni NCTC 11168	hddA	D-glycero-D-manno-heptose 7-phosphate kinase	18	1	1	1	1	1	1	1	1	1	0	1	1	1	1	1	0	1	1	1	1	0
VFG001951	Campylobacter jejuni subsp. jejuni NCTC 11168	hddC	D-glycero-D-manno-heptose 1-phosphate guanosyltransferase	17	1	1	1	1	1	1	0	1	1	0	1	1	1	1	1	0	1	1	1	1	0
VFG001959	Campylobacter jejuni subsp. jejuni NCTC 11168	hddC	capsular polysaccharide heptosyltransferase	3	0	0	0	0	0	0	0	0	1	0	0	0	0	0	0	0	0	0	1	1	0
VFG002028	Campylobacter jejuni subsp. jejuni NCTC 11168	hldD	ADP-glyceromanno-heptose 6-epimerase	21	1	1	1	1	1	1	1	1	1	1	1	1	1	1	1	1	1	1	1	1	1
VFG002027	Campylobacter jejuni subsp. jejuni NCTC 11168	hldE	bifunctional D-beta-D-heptose 7-phosphate kinase/D-beta-D-heptose 1-phosphate adenylyltransferase	20	1	1	1	1	1	1	1	1	1	0	1	1	1	1	1	1	1	1	1	1	1
VFG002025	Campylobacter jejuni subsp. jejuni NCTC 11168	htrB	lipid A biosynthesis lauroyl acyltransferase	19	1	1	1	1	1	0	1	1	1	0	1	1	1	1	1	1	1	1	1	1	1
VFG001984	Campylobacter jejuni subsp. jejuni NCTC 11168	jlpA	lipoprotein	19	1	1	1	1	1	0	1	1	1	0	1	1	1	1	1	1	1	1	1	1	1
VFG001969	Campylobacter jejuni subsp. jejuni NCTC 11168	kfiD	UDP-glucose 6-dehydrogenase	3	0	0	0	0	0	0	0	0	1	0	0	0	0	0	0	0	0	0	1	1	0
VFG001987	Campylobacter jejuni subsp. jejuni NCTC 11168	kpsC	capsule polysaccharide modification protein	17	1	0	1	1	1	0	1	1	1	0	1	0	1	1	1	1	1	1	1	1	1
VFG001972	Campylobacter jejuni subsp. jejuni NCTC 11168	kpsD	capsule polysaccharide ABC transporter substrate-binding protein	21	1	1	1	1	1	1	1	1	1	1	1	1	1	1	1	1	1	1	1	1	1
VFG001973	Campylobacter jejuni subsp. jejuni NCTC 11168	kpsE	capsule polysaccharide ABC transporter permease	20	1	1	1	1	1	1	1	1	1	0	1	1	1	1	1	1	1	1	1	1	1
VFG001971	Campylobacter jejuni subsp. jejuni NCTC 11168	kpsF	D-arabinose 5-phosphate isomerase	21	1	1	1	1	1	1	1	1	1	1	1	1	1	1	1	1	1	1	1	1	1
VFG001975	Campylobacter jejuni subsp. jejuni NCTC 11168	kpsM	capsule polysaccharide ABC transporter permease	20	1	1	1	1	1	1	1	1	1	0	1	1	1	1	1	1	1	1	1	1	1
VFG001986	Campylobacter jejuni subsp. jejuni NCTC 11168	kpsS	capsule polysaccharide modification protein	20	1	1	1	1	1	1	1	1	1	0	1	1	1	1	1	1	1	1	1	1	1
VFG001974	Campylobacter jejuni subsp. jejuni NCTC 11168	kpsT	capsule polysaccharide ABC transporter ATP-binding protein	21	1	1	1	1	1	1	1	1	1	1	1	1	1	1	1	1	1	1	1	1	1
VFG018241	Vibrio cholerae O1 biovar El Tor str. N16961	luxS	S-ribosylhomocysteinase	13	1	0	0	1	0	1	0	1	1	0	1	0	0	1	0	1	1	1	1	1	1
VFG043403	Campylobacter jejuni subsp. jejuni NCTC 11168	maf4	motility accessory factor	2	0	0	0	0	0	0	0	0	0	0	0	0	0	0	0	0	0	0	1	1	0
VFG001902	Campylobacter jejuni subsp. jejuni NCTC 11168	motA	flagellar motor protein MotA	20	1	1	1	1	1	1	1	1	1	0	1	1	1	1	1	1	1	1	1	1	1
VFG001901	Campylobacter jejuni subsp. jejuni NCTC 11168	motB	flagellar motor protein MotB	20	1	1	1	1	1	1	1	1	1	0	1	1	1	1	1	1	1	1	1	1	1
VFG001944	Campylobacter jejuni subsp. jejuni NCTC 11168	neuA1	bifunctional beta-1,4-N-acetylgalactosaminyltransferase/CMP-Neu5Ac synthase	3	0	0	0	0	0	0	0	0	1	0	0	0	0	0	0	0	0	0	1	1	0
VFG001942	Campylobacter jejuni subsp. jejuni NCTC 11168	neuB1	sialic acid synthase	8	0	1	1	0	1	0	0	0	1	0	0	0	1	0	0	0	0	0	1	1	1
VFG001943	Campylobacter jejuni subsp. jejuni NCTC 11168	neuC1	UDP-N-acetylglucosamine 2-epimerase	5	0	1	0	0	0	0	0	0	1	0	0	0	1	0	0	0	0	0	1	1	0
VFG001983	Campylobacter jejuni subsp. jejuni NCTC 11168	pebA	bifunctional adhesin/ABC transporter aspartate/glutamate-binding protein	20	1	1	1	1	1	1	1	1	1	0	1	1	1	1	1	1	1	1	1	1	1
VFG001928	Campylobacter jejuni subsp. jejuni NCTC 11168	pflA	paralysed flagellum protein	20	1	1	1	1	1	1	1	1	1	0	1	1	1	1	1	1	1	1	1	1	1
VFG001985	Campylobacter jejuni subsp. jejuni NCTC 11168	porA	major outer membrane protein	13	1	0	1	1	1	0	1	1	1	0	0	0	1	0	1	0	0	1	1	1	1
VFG012019	Campylobacter jejuni subsp. jejuni NCTC 11168	pseA	pseudaminic acid biosynthesis PseA protein	20	1	1	1	1	1	1	1	1	1	0	1	1	1	1	1	1	1	1	1	1	1
VFG012002	Campylobacter jejuni subsp. jejuni NCTC 11168	pseB	UDP-GlcNAc-specific C4,6 dehydratase/C5 epimerase	21	1	1	1	1	1	1	1	1	1	1	1	1	1	1	1	1	1	1	1	1	1
VFG012006	Campylobacter jejuni subsp. jejuni NCTC 11168	pseC	C4 aminotransferase	21	1	1	1	1	1	1	1	1	1	1	1	1	1	1	1	1	1	1	1	1	1
VFG012033	Campylobacter jejuni subsp. jejuni NCTC 11168	pseD/maf2	motility accessory factor PseD	7	1	0	0	1	0	0	0	1	1	0	0	0	0	0	0	1	0	0	1	1	0
VFG012036	Campylobacter jejuni subsp. jejuni NCTC 11168	pseE/maf5	motility accessory factor PseE	11	1	0	0	1	0	1	0	1	1	0	0	0	0	0	1	1	1	1	1	1	0
VFG012009	Campylobacter jejuni subsp. jejuni NCTC 11168	pseF	acylneuraminate cytidylyltransferase	20	1	1	1	1	1	1	1	1	1	0	1	1	1	1	1	1	1	1	1	1	1
VFG001919	Campylobacter jejuni subsp. jejuni NCTC 11168	pseG	UDP-2,4-diacetamido-2,4,6-trideoxy-beta-L-altropyranose hydrolase	21	1	1	1	1	1	1	1	1	1	1	1	1	1	1	1	1	1	1	1	1	1
VFG001920	Campylobacter jejuni subsp. jejuni NCTC 11168	pseH	N-acetyltransferase	20	1	1	1	1	1	1	1	1	1	0	1	1	1	1	1	1	1	1	1	1	1
VFG012022	Campylobacter jejuni subsp. jejuni NCTC 11168	pseI	N-acetylneuraminic acid synthetase	20	1	1	1	1	1	1	1	1	1	0	1	1	1	1	1	1	1	1	1	1	1
VFG001922	Campylobacter jejuni subsp. jejuni NCTC 11168	ptmA	flagellin modification protein A	7	0	0	0	1	0	1	0	0	1	0	0	0	0	0	1	1	1	1	0	0	0
VFG001921	Campylobacter jejuni subsp. jejuni NCTC 11168	ptmB	acylneuraminate cytidylyltransferase	7	0	0	0	1	0	1	0	0	1	0	0	0	0	0	1	1	1	1	0	0	0
VFG001958	Campylobacter jejuni subsp. jejuni NCTC 11168	rfbC	dTDP-4-dehydrorhamnose 3,5-epimerase	14	1	1	0	1	0	0	1	1	1	0	1	1	1	1	1	0	0	1	1	1	0
VFG043396	Campylobacter jejuni subsp. jejuni NCTC 11168	rpoN	RNA polymerase factor sigma-54	20	1	1	1	1	1	1	1	1	1	0	1	1	1	1	1	1	1	1	1	1	1
VFG002024	Campylobacter jejuni subsp. jejuni NCTC 11168	waaC	heptosyltransferase I	20	1	1	1	1	1	1	1	1	1	0	1	1	1	1	1	1	1	1	1	1	1
VFG001948	Campylobacter jejuni subsp. jejuni NCTC 11168	waaF	heptosyltransferase II	20	1	1	1	1	1	1	1	1	1	0	1	1	1	1	1	1	1	1	1	1	1
VFG001947	Campylobacter jejuni subsp. jejuni NCTC 11168	waaV	glucosyltransferase	20	1	1	1	1	1	1	1	1	1	0	1	1	1	1	1	1	1	1	1	1	1
VFG001940	Campylobacter jejuni subsp. jejuni NCTC 11168	wlaN	beta-1,3 galactosyltransferase	1	0	0	0	0	0	0	0	0	0	0	0	0	1	0	0	0	0	0	0	0	0
