# Supplementary material for: Campylobacter Species Isolated From Wild Birds in Switzerland and Comparison to Isolates From Food and Human Origin
Source: Microbiologyopen. 2025 Dec 1;14(6):e70176. doi: 10.1002/mbo3.70176 (PMC12666463; doi:10.1002/mbo3.70176)
Supplement: Supplementary file 4 — Supporting Table 3: List of encoded functions on the plasmids predicted in the isolates from this study. [file MBO3-14-e70176-s005.xlsx]

## Sheet: Annotable
Strain	Plasmid	Product*
GB48	AC319	ATP/GTP phosphatase
GB48	AC319	CAG pathogenicity island protein 12
GB48	AC319	DNA topoisomerase 3
GB48	AC319	Modification methylase HaeIII
GB48	AC319	Protein VirD4
GB48	AC319	Serine recombinase PinR
GB48	AC319	Single-stranded DNA-binding protein
GB48	AC319	Type IV secretion system protein VirB11
GB48	AC319	Type IV secretion system protein virB2
GB48	AC319	Type IV secretion system protein virB4
GB48	AC319	Type IV secretion system protein virB8
GB48	AC319	Type IV secretion system protein virB9
GB74	AC320	DNA primase TraC
GB74	AC320	DNA topoisomerase 3
GB74	AC320	Protein VirD4
GB74	AC320	Single-stranded DNA-binding protein
GB74	AC320	Type IV secretion system protein VirB11
GB74	AC320	Type IV secretion system protein virB2
GB74	AC320	Type IV secretion system protein virB4
GB74	AC320	Type IV secretion system protein virB8
GB74	AC320	Type IV secretion system protein virB9
GB80	AC320	DNA primase TraC
GB80	AC320	DNA topoisomerase 1
GB80	AC320	DNA topoisomerase 3
GB80	AC320	Protein VirD4
GB80	AC320	Single-stranded DNA-binding protein
GB80	AC320	Type IV secretion system protein VirB11
GB80	AC320	Type IV secretion system protein virB2
GB80	AC320	Type IV secretion system protein virB4
GB80	AC320	Type IV secretion system protein virB8
GB80	AC320	Type IV secretion system protein virB9
GB81	AC320	DNA primase TraC
GB81	AC320	DNA topoisomerase 1
GB81	AC320	DNA topoisomerase 3
GB81	AC320	Protein VirD4
GB81	AC320	Single-stranded DNA-binding protein
GB81	AC320	Type IV secretion system protein VirB11
GB81	AC320	Type IV secretion system protein virB2
GB81	AC320	Type IV secretion system protein virB4
GB81	AC320	Type IV secretion system protein virB8
GB81	AC320	Type IV secretion system protein virB9
GB101	AE190	DNA primase TraC
GB101	AE190	Major exported protein
GB101	AE190	Tyrosine recombinase XerH
GB110	AE190	DNA polymerase IV
GB110	AE190	Major exported protein
GB127	AE190	DNA polymerase IV
GB127	AE190	Major exported protein
GB153	AE190	Major exported protein
GB153	AE190	Tyrosine recombinase XerH
GB53	AE190	DNA polymerase IV
GB53	AE190	DNA primase TraC
GB53	AE190	Major exported protein
GB68	AE190	DNA polymerase IV
GB68	AE190	DNA primase TraC
GB68	AE190	Major exported protein
GB68	AE190	Tyrosine recombinase XerH
GB78	AE190	DNA primase TraC
GB78	AE190	Major exported protein
GB68	AF478	ATP-dependent zinc metalloprotease FtsH
GB68	AF478	Modification methylase DpnIIB
GB68	AF478	putative BsuMI modification methylase subunit YdiO
GB68	AF478	RecBCD enzyme subunit RecB
GB1	AG887	2-amino-4-hydroxy-6-hydroxymethyldihydropteridine pyrophosphokinase
GB1	AG887	3-dehydroquinate dehydratase
GB1	AG887	50S ribosomal protein L21
GB1	AG887	50S ribosomal protein L27
GB1	AG887	Acetyl-coenzyme A carboxylase carboxyl transferase subunit beta
GB1	AG887	Aminodeoxyfutalosine deaminase
GB1	AG887	Aminodeoxyfutalosine nucleosidase
GB1	AG887	Anaerobic C4-dicarboxylate transporter DcuA
GB1	AG887	Aspartate ammonia-lyase
GB1	AG887	ATP synthase epsilon chain
GB1	AG887	ATP synthase gamma chain
GB1	AG887	ATP synthase subunit alpha
GB1	AG887	ATP synthase subunit b
GB1	AG887	ATP synthase subunit b'
GB1	AG887	ATP synthase subunit beta
GB1	AG887	ATP synthase subunit delta
GB1	AG887	Bacteriohemerythrin
GB1	AG887	Bicyclomycin resistance protein
GB1	AG887	Bifunctional ligase/repressor BirA
GB1	AG887	Biopolymer transport protein ExbD
GB1	AG887	Cell division coordinator CpoB
GB1	AG887	Cyclohexadienyl dehydrogenase
GB1	AG887	Cytochrome bd-I ubiquinol oxidase subunit 1
GB1	AG887	Cytochrome bd-I ubiquinol oxidase subunit 2
GB1	AG887	Cytolethal distending toxin subunit B
GB1	AG887	Endoribonuclease YbeY
GB1	AG887	Flagellar motor switch protein FliM
GB1	AG887	Flagellum site-determining protein YlxH
GB1	AG887	Glutamate 5-kinase
GB1	AG887	GTP-binding protein TypA/BipA
GB1	AG887	GTPase Obg
GB1	AG887	High-affinity zinc uptake system protein ZnuA
GB1	AG887	Homoserine kinase
GB1	AG887	L-aspartate/glutamate-specific racemase
GB1	AG887	L-lactate permease
GB1	AG887	Lactate utilization protein A
GB1	AG887	Lactate utilization protein B
GB1	AG887	Lactate utilization protein C
GB1	AG887	Malonyl CoA-acyl carrier protein transacylase
GB1	AG887	Manganese transport system membrane protein MntB
GB1	AG887	Methionyl-tRNA formyltransferase
GB1	AG887	Outer membrane protein assembly factor BamA
GB1	AG887	Peptidoglycan-associated lipoprotein
GB1	AG887	putative chromosome-partitioning protein ParB
GB1	AG887	Putative malate transporter YflS
GB1	AG887	Putative malate transporter YflS
GB1	AG887	Putative malate transporter YflS
GB1	AG887	Ribosomal RNA large subunit methyltransferase H
GB1	AG887	Ribosome maturation factor RimP
GB1	AG887	Ribosome-binding factor A
GB1	AG887	RNA polymerase sigma factor FliA
GB1	AG887	RNA polymerase-binding transcription factor DksA
GB1	AG887	Signal recognition particle 54 kDa protein
GB1	AG887	Sporulation initiation inhibitor protein Soj
GB1	AG887	Tol-Pal system protein TolB
GB1	AG887	Tol-Pal system protein TolQ
GB1	AG887	Translation initiation factor IF-2
GB1	AG887	tRNA-cytidine(32) 2-sulfurtransferase
GB1	AG887	tRNA-dihydrouridine synthase B
GB1	AG887	tRNA-specific 2-thiouridylase MnmA
GB1	AG887	UDP-3-O-acyl-N-acetylglucosamine deacetylase
GB1	AG887	Uracil-DNA glycosylase
GB1	AG887	Vitamin B12 import ATP-binding protein BtuD
GB101	AG887	2-amino-4-hydroxy-6-hydroxymethyldihydropteridine pyrophosphokinase
GB101	AG887	3-dehydroquinate dehydratase
GB101	AG887	50S ribosomal protein L21
GB101	AG887	50S ribosomal protein L27
GB101	AG887	Acetyl-coenzyme A carboxylase carboxyl transferase subunit beta
GB101	AG887	Aminodeoxyfutalosine deaminase
GB101	AG887	Aminodeoxyfutalosine nucleosidase
GB101	AG887	Anaerobic C4-dicarboxylate transporter DcuA
GB101	AG887	Aspartate ammonia-lyase
GB101	AG887	ATP synthase epsilon chain
GB101	AG887	ATP synthase gamma chain
GB101	AG887	ATP synthase subunit alpha
GB101	AG887	ATP synthase subunit b
GB101	AG887	ATP synthase subunit b'
GB101	AG887	ATP synthase subunit beta
GB101	AG887	ATP synthase subunit delta
GB101	AG887	Bacteriohemerythrin
GB101	AG887	Bacteriohemerythrin
GB101	AG887	Bacteriohemerythrin
GB101	AG887	Bicyclomycin resistance protein
GB101	AG887	Bifunctional ligase/repressor BirA
GB101	AG887	Biopolymer transport protein ExbD
GB101	AG887	Cell division coordinator CpoB
GB101	AG887	Cyclohexadienyl dehydrogenase
GB101	AG887	Cytochrome bd-I ubiquinol oxidase subunit 1
GB101	AG887	Cytochrome bd-I ubiquinol oxidase subunit 2
GB101	AG887	Cytochrome c biogenesis protein CcsA
GB101	AG887	Dissimilatory sulfite reductase SirA
GB101	AG887	Endoribonuclease YbeY
GB101	AG887	Flagellar motor switch protein FliM
GB101	AG887	Flagellum site-determining protein YlxH
GB101	AG887	Glutamate 5-kinase
GB101	AG887	Glutathione hydrolase proenzyme
GB101	AG887	GTP-binding protein TypA/BipA
GB101	AG887	GTPase Obg
GB101	AG887	High-affinity zinc uptake system protein ZnuA
GB101	AG887	Homoserine kinase
GB101	AG887	L-aspartate/glutamate-specific racemase
GB101	AG887	L-lactate permease
GB101	AG887	Lactate utilization protein A
GB101	AG887	Lactate utilization protein B
GB101	AG887	Lactate utilization protein C
GB101	AG887	Malonyl CoA-acyl carrier protein transacylase
GB101	AG887	Manganese transport system membrane protein MntB
GB101	AG887	Methionyl-tRNA formyltransferase
GB101	AG887	Outer membrane protein assembly factor BamA
GB101	AG887	Peptidoglycan-associated lipoprotein
GB101	AG887	putative chromosome-partitioning protein ParB
GB101	AG887	Ribosomal RNA large subunit methyltransferase H
GB101	AG887	Ribosome maturation factor RimP
GB101	AG887	Ribosome-binding factor A
GB101	AG887	RNA polymerase sigma factor FliA
GB101	AG887	RNA polymerase-binding transcription factor DksA
GB101	AG887	Signal recognition particle 54 kDa protein
GB101	AG887	Sporulation initiation inhibitor protein Soj
GB101	AG887	Tol-Pal system protein TolB
GB101	AG887	Tol-Pal system protein TolQ
GB101	AG887	Translation initiation factor IF-2
GB101	AG887	tRNA-cytidine(32) 2-sulfurtransferase
GB101	AG887	tRNA-dihydrouridine synthase B
GB101	AG887	tRNA-specific 2-thiouridylase MnmA
GB101	AG887	UDP-3-O-acyl-N-acetylglucosamine deacetylase
GB101	AG887	Uracil-DNA glycosylase
GB101	AG887	Vitamin B12 import ATP-binding protein BtuD
GB110	AG887	2-amino-4-hydroxy-6-hydroxymethyldihydropteridine pyrophosphokinase
GB110	AG887	3-dehydroquinate dehydratase
GB110	AG887	50S ribosomal protein L21
GB110	AG887	50S ribosomal protein L27
GB110	AG887	Acetyl-coenzyme A carboxylase carboxyl transferase subunit beta
GB110	AG887	Aminodeoxyfutalosine deaminase
GB110	AG887	Aminodeoxyfutalosine nucleosidase
GB110	AG887	Anaerobic C4-dicarboxylate transporter DcuA
GB110	AG887	Aspartate ammonia-lyase
GB110	AG887	ATP synthase epsilon chain
GB110	AG887	ATP synthase gamma chain
GB110	AG887	ATP synthase subunit alpha
GB110	AG887	ATP synthase subunit b
GB110	AG887	ATP synthase subunit b'
GB110	AG887	ATP synthase subunit beta
GB110	AG887	ATP synthase subunit delta
GB110	AG887	Bifunctional ligase/repressor BirA
GB110	AG887	Biopolymer transport protein ExbD
GB110	AG887	Cell division coordinator CpoB
GB110	AG887	Cyclohexadienyl dehydrogenase
GB110	AG887	Cytochrome bd-I ubiquinol oxidase subunit 1
GB110	AG887	Cytochrome bd-I ubiquinol oxidase subunit 2
GB110	AG887	Endoribonuclease YbeY
GB110	AG887	Flagellar motor switch protein FliM
GB110	AG887	Flagellum site-determining protein YlxH
GB110	AG887	Glutamate 5-kinase
GB110	AG887	GTPase Obg
GB110	AG887	High-affinity zinc uptake system protein ZnuA
GB110	AG887	Homoserine kinase
GB110	AG887	L-aspartate/glutamate-specific racemase
GB110	AG887	L-lactate permease
GB110	AG887	Lactate utilization protein A
GB110	AG887	Lactate utilization protein B
GB110	AG887	Lactate utilization protein C
GB110	AG887	Malonyl CoA-acyl carrier protein transacylase
GB110	AG887	Manganese transport system membrane protein MntB
GB110	AG887	Methionyl-tRNA formyltransferase
GB110	AG887	Outer membrane protein assembly factor BamA
GB110	AG887	Peptidoglycan-associated lipoprotein
GB110	AG887	putative chromosome-partitioning protein ParB
GB110	AG887	Ribosomal RNA large subunit methyltransferase H
GB110	AG887	Ribosome maturation factor RimP
GB110	AG887	Ribosome-binding factor A
GB110	AG887	RNA polymerase sigma factor FliA
GB110	AG887	RNA polymerase-binding transcription factor DksA
GB110	AG887	Signal recognition particle 54 kDa protein
GB110	AG887	Sporulation initiation inhibitor protein Soj
GB110	AG887	Tol-Pal system protein TolB
GB110	AG887	Tol-Pal system protein TolQ
GB110	AG887	Translation initiation factor IF-2
GB110	AG887	tRNA-cytidine(32) 2-sulfurtransferase
GB110	AG887	tRNA-dihydrouridine synthase B
GB110	AG887	UDP-3-O-acyl-N-acetylglucosamine deacetylase
GB110	AG887	Uracil-DNA glycosylase
GB110	AG887	Vitamin B12 import ATP-binding protein BtuD
GB112	AG887	2-amino-4-hydroxy-6-hydroxymethyldihydropteridine pyrophosphokinase
GB112	AG887	3-dehydroquinate dehydratase
GB112	AG887	50S ribosomal protein L21
GB112	AG887	50S ribosomal protein L27
GB112	AG887	Acetyl-coenzyme A carboxylase carboxyl transferase subunit beta
GB112	AG887	Aminodeoxyfutalosine deaminase
GB112	AG887	Aminodeoxyfutalosine nucleosidase
GB112	AG887	Anaerobic C4-dicarboxylate transporter DcuA
GB112	AG887	Aspartate ammonia-lyase
GB112	AG887	ATP synthase epsilon chain
GB112	AG887	ATP synthase gamma chain
GB112	AG887	ATP synthase subunit alpha
GB112	AG887	ATP synthase subunit b
GB112	AG887	ATP synthase subunit b'
GB112	AG887	ATP synthase subunit beta
GB112	AG887	ATP synthase subunit delta
GB112	AG887	Bacteriohemerythrin
GB112	AG887	Bicyclomycin resistance protein
GB112	AG887	Bifunctional ligase/repressor BirA
GB112	AG887	Biopolymer transport protein ExbD
GB112	AG887	Cell division coordinator CpoB
GB112	AG887	Cyclohexadienyl dehydrogenase
GB112	AG887	Cytochrome bd-I ubiquinol oxidase subunit 1
GB112	AG887	Cytochrome bd-I ubiquinol oxidase subunit 2
GB112	AG887	Cytolethal distending toxin subunit B
GB112	AG887	Endoribonuclease YbeY
GB112	AG887	Flagellar motor switch protein FliM
GB112	AG887	Flagellum site-determining protein YlxH
GB112	AG887	Glutamate 5-kinase
GB112	AG887	GTP-binding protein TypA/BipA
GB112	AG887	GTPase Obg
GB112	AG887	High-affinity zinc uptake system protein ZnuA
GB112	AG887	Homoserine kinase
GB112	AG887	L-aspartate/glutamate-specific racemase
GB112	AG887	L-lactate permease
GB112	AG887	Lactate utilization protein A
GB112	AG887	Lactate utilization protein B
GB112	AG887	Lactate utilization protein C
GB112	AG887	Malonyl CoA-acyl carrier protein transacylase
GB112	AG887	Manganese transport system membrane protein MntB
GB112	AG887	Methionyl-tRNA formyltransferase
GB112	AG887	Outer membrane protein assembly factor BamA
GB112	AG887	Peptidoglycan-associated lipoprotein
GB112	AG887	putative chromosome-partitioning protein ParB
GB112	AG887	Putative malate transporter YflS
GB112	AG887	Putative malate transporter YflS
GB112	AG887	Putative malate transporter YflS
GB112	AG887	Ribosomal RNA large subunit methyltransferase H
GB112	AG887	Ribosome maturation factor RimP
GB112	AG887	Ribosome-binding factor A
GB112	AG887	RNA polymerase sigma factor FliA
GB112	AG887	RNA polymerase-binding transcription factor DksA
GB112	AG887	Signal recognition particle 54 kDa protein
GB112	AG887	Sporulation initiation inhibitor protein Soj
GB112	AG887	Tol-Pal system protein TolB
GB112	AG887	Tol-Pal system protein TolQ
GB112	AG887	Translation initiation factor IF-2
GB112	AG887	tRNA-cytidine(32) 2-sulfurtransferase
GB112	AG887	tRNA-dihydrouridine synthase B
GB112	AG887	tRNA-specific 2-thiouridylase MnmA
GB112	AG887	UDP-3-O-acyl-N-acetylglucosamine deacetylase
GB112	AG887	Uracil-DNA glycosylase
GB112	AG887	Vitamin B12 import ATP-binding protein BtuD
GB127	AG887	2-amino-4-hydroxy-6-hydroxymethyldihydropteridine pyrophosphokinase
GB127	AG887	3-dehydroquinate dehydratase
GB127	AG887	50S ribosomal protein L21
GB127	AG887	50S ribosomal protein L27
GB127	AG887	Acetyl-coenzyme A carboxylase carboxyl transferase subunit beta
GB127	AG887	Aminodeoxyfutalosine deaminase
GB127	AG887	Aminodeoxyfutalosine nucleosidase
GB127	AG887	Anaerobic C4-dicarboxylate transporter DcuA
GB127	AG887	Aspartate ammonia-lyase
GB127	AG887	ATP synthase epsilon chain
GB127	AG887	ATP synthase gamma chain
GB127	AG887	ATP synthase subunit alpha
GB127	AG887	ATP synthase subunit b
GB127	AG887	ATP synthase subunit b'
GB127	AG887	ATP synthase subunit beta
GB127	AG887	ATP synthase subunit delta
GB127	AG887	Bifunctional ligase/repressor BirA
GB127	AG887	Biopolymer transport protein ExbD
GB127	AG887	Cell division coordinator CpoB
GB127	AG887	Cyclohexadienyl dehydrogenase
GB127	AG887	Cytochrome bd-I ubiquinol oxidase subunit 1
GB127	AG887	Cytochrome bd-I ubiquinol oxidase subunit 2
GB127	AG887	Endoribonuclease YbeY
GB127	AG887	Flagellar motor switch protein FliM
GB127	AG887	Flagellum site-determining protein YlxH
GB127	AG887	Glutamate 5-kinase
GB127	AG887	GTPase Obg
GB127	AG887	High-affinity zinc uptake system protein ZnuA
GB127	AG887	Homoserine kinase
GB127	AG887	L-aspartate/glutamate-specific racemase
GB127	AG887	L-lactate permease
GB127	AG887	Lactate utilization protein A
GB127	AG887	Lactate utilization protein B
GB127	AG887	Lactate utilization protein C
GB127	AG887	Malonyl CoA-acyl carrier protein transacylase
GB127	AG887	Manganese transport system membrane protein MntB
GB127	AG887	Methionyl-tRNA formyltransferase
GB127	AG887	Outer membrane protein assembly factor BamA
GB127	AG887	Peptidoglycan-associated lipoprotein
GB127	AG887	putative chromosome-partitioning protein ParB
GB127	AG887	Ribosomal RNA large subunit methyltransferase H
GB127	AG887	Ribosome maturation factor RimP
GB127	AG887	Ribosome-binding factor A
GB127	AG887	RNA polymerase sigma factor FliA
GB127	AG887	RNA polymerase-binding transcription factor DksA
GB127	AG887	Signal recognition particle 54 kDa protein
GB127	AG887	Sporulation initiation inhibitor protein Soj
GB127	AG887	Tol-Pal system protein TolB
GB127	AG887	Tol-Pal system protein TolQ
GB127	AG887	Translation initiation factor IF-2
GB127	AG887	tRNA-cytidine(32) 2-sulfurtransferase
GB127	AG887	tRNA-dihydrouridine synthase B
GB127	AG887	UDP-3-O-acyl-N-acetylglucosamine deacetylase
GB127	AG887	Uracil-DNA glycosylase
GB127	AG887	Vitamin B12 import ATP-binding protein BtuD
GB153	AG887	2-amino-4-hydroxy-6-hydroxymethyldihydropteridine pyrophosphokinase
GB153	AG887	3-dehydroquinate dehydratase
GB153	AG887	50S ribosomal protein L21
GB153	AG887	50S ribosomal protein L27
GB153	AG887	Acetyl-coenzyme A carboxylase carboxyl transferase subunit beta
GB153	AG887	Aminodeoxyfutalosine deaminase
GB153	AG887	Aminodeoxyfutalosine nucleosidase
GB153	AG887	Anaerobic C4-dicarboxylate transporter DcuA
GB153	AG887	Aspartate ammonia-lyase
GB153	AG887	ATP synthase epsilon chain
GB153	AG887	ATP synthase gamma chain
GB153	AG887	ATP synthase subunit alpha
GB153	AG887	ATP synthase subunit b
GB153	AG887	ATP synthase subunit b'
GB153	AG887	ATP synthase subunit beta
GB153	AG887	ATP synthase subunit delta
GB153	AG887	Bacteriohemerythrin
GB153	AG887	Bicyclomycin resistance protein
GB153	AG887	Bifunctional ligase/repressor BirA
GB153	AG887	Biopolymer transport protein ExbD
GB153	AG887	Cell division coordinator CpoB
GB153	AG887	Cyclohexadienyl dehydrogenase
GB153	AG887	Cytochrome bd-I ubiquinol oxidase subunit 1
GB153	AG887	Cytochrome bd-I ubiquinol oxidase subunit 2
GB153	AG887	Cytochrome c biogenesis protein CcsA
GB153	AG887	Cytolethal distending toxin subunit B
GB153	AG887	Dissimilatory sulfite reductase SirA
GB153	AG887	Endoribonuclease YbeY
GB153	AG887	Flagellar motor switch protein FliM
GB153	AG887	Flagellum site-determining protein YlxH
GB153	AG887	Glutamate 5-kinase
GB153	AG887	Glutathione hydrolase proenzyme
GB153	AG887	GTP-binding protein TypA/BipA
GB153	AG887	GTPase Obg
GB153	AG887	High-affinity zinc uptake system protein ZnuA
GB153	AG887	Homoserine kinase
GB153	AG887	L-aspartate/glutamate-specific racemase
GB153	AG887	L-lactate permease
GB153	AG887	Lactate utilization protein A
GB153	AG887	Lactate utilization protein B
GB153	AG887	Lactate utilization protein C
GB153	AG887	Malonyl CoA-acyl carrier protein transacylase
GB153	AG887	Manganese transport system membrane protein MntB
GB153	AG887	Methionyl-tRNA formyltransferase
GB153	AG887	Outer membrane protein assembly factor BamA
GB153	AG887	Peptidoglycan-associated lipoprotein
GB153	AG887	putative chromosome-partitioning protein ParB
GB153	AG887	Putative malate transporter YflS
GB153	AG887	Ribosomal RNA large subunit methyltransferase H
GB153	AG887	Ribosome maturation factor RimP
GB153	AG887	Ribosome-binding factor A
GB153	AG887	RNA polymerase sigma factor FliA
GB153	AG887	RNA polymerase-binding transcription factor DksA
GB153	AG887	Signal recognition particle 54 kDa protein
GB153	AG887	Sporulation initiation inhibitor protein Soj
GB153	AG887	Tol-Pal system protein TolB
GB153	AG887	Tol-Pal system protein TolQ
GB153	AG887	Translation initiation factor IF-2
GB153	AG887	tRNA-cytidine(32) 2-sulfurtransferase
GB153	AG887	tRNA-dihydrouridine synthase B
GB153	AG887	tRNA-specific 2-thiouridylase MnmA
GB153	AG887	UDP-3-O-acyl-N-acetylglucosamine deacetylase
GB153	AG887	Uracil-DNA glycosylase
GB153	AG887	Vitamin B12 import ATP-binding protein BtuD
GB4	AG887	2-amino-4-hydroxy-6-hydroxymethyldihydropteridine pyrophosphokinase
GB4	AG887	3-dehydroquinate dehydratase
GB4	AG887	50S ribosomal protein L21
GB4	AG887	50S ribosomal protein L27
GB4	AG887	Acetyl-coenzyme A carboxylase carboxyl transferase subunit beta
GB4	AG887	Aminodeoxyfutalosine deaminase
GB4	AG887	Aminodeoxyfutalosine nucleosidase
GB4	AG887	Anaerobic C4-dicarboxylate transporter DcuA
GB4	AG887	Aspartate ammonia-lyase
GB4	AG887	ATP synthase epsilon chain
GB4	AG887	ATP synthase gamma chain
GB4	AG887	ATP synthase subunit alpha
GB4	AG887	ATP synthase subunit b
GB4	AG887	ATP synthase subunit b'
GB4	AG887	ATP synthase subunit beta
GB4	AG887	ATP synthase subunit delta
GB4	AG887	Bacteriohemerythrin
GB4	AG887	Bicyclomycin resistance protein
GB4	AG887	Bifunctional ligase/repressor BirA
GB4	AG887	Biopolymer transport protein ExbD
GB4	AG887	Cell division coordinator CpoB
GB4	AG887	Cyclohexadienyl dehydrogenase
GB4	AG887	Cytochrome bd-I ubiquinol oxidase subunit 1
GB4	AG887	Cytochrome bd-I ubiquinol oxidase subunit 2
GB4	AG887	Cytolethal distending toxin subunit B
GB4	AG887	Endoribonuclease YbeY
GB4	AG887	Flagellar motor switch protein FliM
GB4	AG887	Flagellum site-determining protein YlxH
GB4	AG887	Glutamate 5-kinase
GB4	AG887	GTP-binding protein TypA/BipA
GB4	AG887	GTPase Obg
GB4	AG887	High-affinity zinc uptake system protein ZnuA
GB4	AG887	Homoserine kinase
GB4	AG887	L-aspartate/glutamate-specific racemase
GB4	AG887	L-lactate permease
GB4	AG887	Lactate utilization protein A
GB4	AG887	Lactate utilization protein B
GB4	AG887	Lactate utilization protein C
GB4	AG887	Malonyl CoA-acyl carrier protein transacylase
GB4	AG887	Manganese transport system membrane protein MntB
GB4	AG887	Methionyl-tRNA formyltransferase
GB4	AG887	Outer membrane protein assembly factor BamA
GB4	AG887	Peptidoglycan-associated lipoprotein
GB4	AG887	putative chromosome-partitioning protein ParB
GB4	AG887	Putative malate transporter YflS
GB4	AG887	Putative malate transporter YflS
GB4	AG887	Putative malate transporter YflS
GB4	AG887	Ribosomal RNA large subunit methyltransferase H
GB4	AG887	Ribosome maturation factor RimP
GB4	AG887	Ribosome-binding factor A
GB4	AG887	RNA polymerase sigma factor FliA
GB4	AG887	RNA polymerase-binding transcription factor DksA
GB4	AG887	Signal recognition particle 54 kDa protein
GB4	AG887	Sporulation initiation inhibitor protein Soj
GB4	AG887	Tol-Pal system protein TolB
GB4	AG887	Tol-Pal system protein TolQ
GB4	AG887	Translation initiation factor IF-2
GB4	AG887	tRNA-cytidine(32) 2-sulfurtransferase
GB4	AG887	tRNA-dihydrouridine synthase B
GB4	AG887	tRNA-specific 2-thiouridylase MnmA
GB4	AG887	UDP-3-O-acyl-N-acetylglucosamine deacetylase
GB4	AG887	Uracil-DNA glycosylase
GB4	AG887	Vitamin B12 import ATP-binding protein BtuD
GB41	AG887	2-amino-4-hydroxy-6-hydroxymethyldihydropteridine pyrophosphokinase
GB41	AG887	3-dehydroquinate dehydratase
GB41	AG887	50S ribosomal protein L21
GB41	AG887	50S ribosomal protein L27
GB41	AG887	Acetyl-coenzyme A carboxylase carboxyl transferase subunit beta
GB41	AG887	Aminodeoxyfutalosine deaminase
GB41	AG887	Aminodeoxyfutalosine nucleosidase
GB41	AG887	Anaerobic C4-dicarboxylate transporter DcuA
GB41	AG887	Aspartate ammonia-lyase
GB41	AG887	ATP synthase epsilon chain
GB41	AG887	ATP synthase gamma chain
GB41	AG887	ATP synthase subunit alpha
GB41	AG887	ATP synthase subunit b
GB41	AG887	ATP synthase subunit b'
GB41	AG887	ATP synthase subunit beta
GB41	AG887	ATP synthase subunit delta
GB41	AG887	Bacteriohemerythrin
GB41	AG887	Bacteriohemerythrin
GB41	AG887	Bicyclomycin resistance protein
GB41	AG887	Bifunctional ligase/repressor BirA
GB41	AG887	Biopolymer transport protein ExbD
GB41	AG887	Cell division coordinator CpoB
GB41	AG887	Cyclohexadienyl dehydrogenase
GB41	AG887	Cytochrome bd-I ubiquinol oxidase subunit 1
GB41	AG887	Cytochrome bd-I ubiquinol oxidase subunit 2
GB41	AG887	Cytolethal distending toxin subunit B
GB41	AG887	Endoribonuclease YbeY
GB41	AG887	Flagellar motor switch protein FliM
GB41	AG887	Flagellum site-determining protein YlxH
GB41	AG887	Glutamate 5-kinase
GB41	AG887	GTP-binding protein TypA/BipA
GB41	AG887	GTPase Obg
GB41	AG887	High-affinity zinc uptake system protein ZnuA
GB41	AG887	Homoserine kinase
GB41	AG887	L-aspartate/glutamate-specific racemase
GB41	AG887	L-lactate permease
GB41	AG887	Lactate utilization protein A
GB41	AG887	Lactate utilization protein B
GB41	AG887	Lactate utilization protein C
GB41	AG887	Malonyl CoA-acyl carrier protein transacylase
GB41	AG887	Manganese transport system membrane protein MntB
GB41	AG887	Methionyl-tRNA formyltransferase
GB41	AG887	Outer membrane protein assembly factor BamA
GB41	AG887	Peptidoglycan-associated lipoprotein
GB41	AG887	putative chromosome-partitioning protein ParB
GB41	AG887	Putative malate transporter YflS
GB41	AG887	Putative malate transporter YflS
GB41	AG887	Ribosomal RNA large subunit methyltransferase H
GB41	AG887	Ribosome maturation factor RimP
GB41	AG887	Ribosome-binding factor A
GB41	AG887	RNA polymerase sigma factor FliA
GB41	AG887	RNA polymerase-binding transcription factor DksA
GB41	AG887	Signal recognition particle 54 kDa protein
GB41	AG887	Sporulation initiation inhibitor protein Soj
GB41	AG887	Tol-Pal system protein TolB
GB41	AG887	Tol-Pal system protein TolQ
GB41	AG887	Translation initiation factor IF-2
GB41	AG887	tRNA-cytidine(32) 2-sulfurtransferase
GB41	AG887	tRNA-dihydrouridine synthase B
GB41	AG887	tRNA-specific 2-thiouridylase MnmA
GB41	AG887	UDP-3-O-acyl-N-acetylglucosamine deacetylase
GB41	AG887	Uracil-DNA glycosylase
GB41	AG887	Vitamin B12 import ATP-binding protein BtuD
GB5	AG887	2-amino-4-hydroxy-6-hydroxymethyldihydropteridine pyrophosphokinase
GB5	AG887	3-dehydroquinate dehydratase
GB5	AG887	50S ribosomal protein L21
GB5	AG887	50S ribosomal protein L27
GB5	AG887	Acetyl-coenzyme A carboxylase carboxyl transferase subunit beta
GB5	AG887	Aminodeoxyfutalosine deaminase
GB5	AG887	Aminodeoxyfutalosine nucleosidase
GB5	AG887	Anaerobic C4-dicarboxylate transporter DcuA
GB5	AG887	Aspartate ammonia-lyase
GB5	AG887	ATP synthase epsilon chain
GB5	AG887	ATP synthase gamma chain
GB5	AG887	ATP synthase subunit alpha
GB5	AG887	ATP synthase subunit b
GB5	AG887	ATP synthase subunit b'
GB5	AG887	ATP synthase subunit beta
GB5	AG887	ATP synthase subunit delta
GB5	AG887	Bacteriohemerythrin
GB5	AG887	Bacteriohemerythrin
GB5	AG887	Bicyclomycin resistance protein
GB5	AG887	Bifunctional ligase/repressor BirA
GB5	AG887	Biopolymer transport protein ExbD
GB5	AG887	Broad specificity amino-acid racemase YgeA
GB5	AG887	Cell division coordinator CpoB
GB5	AG887	Cyclohexadienyl dehydrogenase
GB5	AG887	Cytochrome bd-I ubiquinol oxidase subunit 1
GB5	AG887	Cytochrome bd-I ubiquinol oxidase subunit 2
GB5	AG887	Endoribonuclease YbeY
GB5	AG887	Flagellar motor switch protein FliM
GB5	AG887	Flagellum site-determining protein YlxH
GB5	AG887	Glutamate 5-kinase
GB5	AG887	Glutamate 5-kinase
GB5	AG887	Glutamate 5-kinase
GB5	AG887	GTP-binding protein TypA/BipA
GB5	AG887	GTPase Obg
GB5	AG887	High-affinity zinc uptake system protein ZnuA
GB5	AG887	Homoserine kinase
GB5	AG887	L-lactate permease
GB5	AG887	Lactate utilization protein A
GB5	AG887	Lactate utilization protein B
GB5	AG887	Lactate utilization protein C
GB5	AG887	Malonyl CoA-acyl carrier protein transacylase
GB5	AG887	Manganese transport system membrane protein MntB
GB5	AG887	Methionyl-tRNA formyltransferase
GB5	AG887	Outer membrane protein assembly factor BamA
GB5	AG887	Peptidoglycan-associated lipoprotein
GB5	AG887	putative chromosome-partitioning protein ParB
GB5	AG887	Putative malate transporter YflS
GB5	AG887	Ribosomal RNA large subunit methyltransferase H
GB5	AG887	Ribosome maturation factor RimP
GB5	AG887	Ribosome-binding factor A
GB5	AG887	RNA polymerase sigma factor FliA
GB5	AG887	RNA polymerase-binding transcription factor DksA
GB5	AG887	Signal recognition particle 54 kDa protein
GB5	AG887	Sporulation initiation inhibitor protein Soj
GB5	AG887	Tol-Pal system protein TolB
GB5	AG887	Tol-Pal system protein TolQ
GB5	AG887	Translation initiation factor IF-2
GB5	AG887	tRNA-cytidine(32) 2-sulfurtransferase
GB5	AG887	tRNA-dihydrouridine synthase B
GB5	AG887	tRNA-specific 2-thiouridylase MnmA
GB5	AG887	UDP-3-O-acyl-N-acetylglucosamine deacetylase
GB5	AG887	Uracil-DNA glycosylase
GB5	AG887	Vitamin B12 import ATP-binding protein BtuD
GB53	AG887	2-amino-4-hydroxy-6-hydroxymethyldihydropteridine pyrophosphokinase
GB53	AG887	3-dehydroquinate dehydratase
GB53	AG887	50S ribosomal protein L21
GB53	AG887	50S ribosomal protein L27
GB53	AG887	Acetyl-coenzyme A carboxylase carboxyl transferase subunit beta
GB53	AG887	Aminodeoxyfutalosine deaminase
GB53	AG887	Aminodeoxyfutalosine nucleosidase
GB53	AG887	Anaerobic C4-dicarboxylate transporter DcuA
GB53	AG887	Aspartate ammonia-lyase
GB53	AG887	ATP synthase epsilon chain
GB53	AG887	ATP synthase gamma chain
GB53	AG887	ATP synthase subunit alpha
GB53	AG887	ATP synthase subunit b
GB53	AG887	ATP synthase subunit b'
GB53	AG887	ATP synthase subunit beta
GB53	AG887	ATP synthase subunit delta
GB53	AG887	Bacteriohemerythrin
GB53	AG887	Bacteriohemerythrin
GB53	AG887	Bicyclomycin resistance protein
GB53	AG887	Bifunctional ligase/repressor BirA
GB53	AG887	Biopolymer transport protein ExbD
GB53	AG887	Cell division coordinator CpoB
GB53	AG887	Cyclohexadienyl dehydrogenase
GB53	AG887	Cytochrome bd-I ubiquinol oxidase subunit 1
GB53	AG887	Cytochrome bd-I ubiquinol oxidase subunit 2
GB53	AG887	Cytochrome c biogenesis protein CcsA
GB53	AG887	Dissimilatory sulfite reductase SirA
GB53	AG887	Endoribonuclease YbeY
GB53	AG887	Flagellar motor switch protein FliM
GB53	AG887	Flagellum site-determining protein YlxH
GB53	AG887	Glutamate 5-kinase
GB53	AG887	Glutathione hydrolase proenzyme
GB53	AG887	GTP-binding protein TypA/BipA
GB53	AG887	GTPase Obg
GB53	AG887	High-affinity zinc uptake system protein ZnuA
GB53	AG887	Homoserine kinase
GB53	AG887	L-aspartate/glutamate-specific racemase
GB53	AG887	L-lactate permease
GB53	AG887	Lactate utilization protein A
GB53	AG887	Lactate utilization protein B
GB53	AG887	Lactate utilization protein C
GB53	AG887	Malonyl CoA-acyl carrier protein transacylase
GB53	AG887	Manganese transport system membrane protein MntB
GB53	AG887	Methionyl-tRNA formyltransferase
GB53	AG887	Outer membrane protein assembly factor BamA
GB53	AG887	Peptidoglycan-associated lipoprotein
GB53	AG887	putative chromosome-partitioning protein ParB
GB53	AG887	Ribosomal RNA large subunit methyltransferase H
GB53	AG887	Ribosome maturation factor RimP
GB53	AG887	Ribosome-binding factor A
GB53	AG887	RNA polymerase sigma factor FliA
GB53	AG887	RNA polymerase-binding transcription factor DksA
GB53	AG887	Signal recognition particle 54 kDa protein
GB53	AG887	Sporulation initiation inhibitor protein Soj
GB53	AG887	Tol-Pal system protein TolB
GB53	AG887	Tol-Pal system protein TolQ
GB53	AG887	Translation initiation factor IF-2
GB53	AG887	tRNA-cytidine(32) 2-sulfurtransferase
GB53	AG887	tRNA-dihydrouridine synthase B
GB53	AG887	tRNA-specific 2-thiouridylase MnmA
GB53	AG887	UDP-3-O-acyl-N-acetylglucosamine deacetylase
GB53	AG887	Uracil-DNA glycosylase
GB53	AG887	Vitamin B12 import ATP-binding protein BtuD
GB55	AG887	2-amino-4-hydroxy-6-hydroxymethyldihydropteridine pyrophosphokinase
GB55	AG887	3-dehydroquinate dehydratase
GB55	AG887	50S ribosomal protein L21
GB55	AG887	50S ribosomal protein L27
GB55	AG887	Acetyl-coenzyme A carboxylase carboxyl transferase subunit beta
GB55	AG887	Aminodeoxyfutalosine deaminase
GB55	AG887	Aminodeoxyfutalosine nucleosidase
GB55	AG887	Anaerobic C4-dicarboxylate transporter DcuA
GB55	AG887	Aspartate ammonia-lyase
GB55	AG887	ATP synthase epsilon chain
GB55	AG887	ATP synthase gamma chain
GB55	AG887	ATP synthase subunit alpha
GB55	AG887	ATP synthase subunit b
GB55	AG887	ATP synthase subunit b'
GB55	AG887	ATP synthase subunit beta
GB55	AG887	ATP synthase subunit delta
GB55	AG887	Bacteriohemerythrin
GB55	AG887	Bacteriohemerythrin
GB55	AG887	Bacteriohemerythrin
GB55	AG887	Bicyclomycin resistance protein
GB55	AG887	Bifunctional ligase/repressor BirA
GB55	AG887	Biopolymer transport protein ExbD
GB55	AG887	Cell division coordinator CpoB
GB55	AG887	Cyclohexadienyl dehydrogenase
GB55	AG887	Cytochrome bd-I ubiquinol oxidase subunit 1
GB55	AG887	Cytochrome bd-I ubiquinol oxidase subunit 2
GB55	AG887	Endoribonuclease YbeY
GB55	AG887	Flagellar motor switch protein FliM
GB55	AG887	Flagellum site-determining protein YlxH
GB55	AG887	Glutamate 5-kinase
GB55	AG887	GTP-binding protein TypA/BipA
GB55	AG887	GTPase Obg
GB55	AG887	High-affinity zinc uptake system protein ZnuA
GB55	AG887	Homoserine kinase
GB55	AG887	L-lactate permease
GB55	AG887	Lactate utilization protein A
GB55	AG887	Lactate utilization protein B
GB55	AG887	Lactate utilization protein C
GB55	AG887	Malonyl CoA-acyl carrier protein transacylase
GB55	AG887	Manganese transport system membrane protein MntB
GB55	AG887	Methionyl-tRNA formyltransferase
GB55	AG887	Outer membrane protein assembly factor BamA
GB55	AG887	Peptidoglycan-associated lipoprotein
GB55	AG887	putative chromosome-partitioning protein ParB
GB55	AG887	Putative malate transporter YflS
GB55	AG887	Ribosomal RNA large subunit methyltransferase H
GB55	AG887	Ribosome maturation factor RimP
GB55	AG887	Ribosome-binding factor A
GB55	AG887	RNA polymerase sigma factor FliA
GB55	AG887	RNA polymerase-binding transcription factor DksA
GB55	AG887	Signal recognition particle 54 kDa protein
GB55	AG887	Sporulation initiation inhibitor protein Soj
GB55	AG887	Tol-Pal system protein TolB
GB55	AG887	Tol-Pal system protein TolQ
GB55	AG887	Translation initiation factor IF-2
GB55	AG887	tRNA-cytidine(32) 2-sulfurtransferase
GB55	AG887	tRNA-dihydrouridine synthase B
GB55	AG887	tRNA-specific 2-thiouridylase MnmA
GB55	AG887	UDP-3-O-acyl-N-acetylglucosamine deacetylase
GB55	AG887	Uracil-DNA glycosylase
GB55	AG887	Vitamin B12 import ATP-binding protein BtuD
GB60	AG887	2-amino-4-hydroxy-6-hydroxymethyldihydropteridine pyrophosphokinase
GB60	AG887	3-dehydroquinate dehydratase
GB60	AG887	50S ribosomal protein L21
GB60	AG887	50S ribosomal protein L27
GB60	AG887	Acetyl-coenzyme A carboxylase carboxyl transferase subunit beta
GB60	AG887	Aminodeoxyfutalosine deaminase
GB60	AG887	Aminodeoxyfutalosine nucleosidase
GB60	AG887	Anaerobic C4-dicarboxylate transporter DcuA
GB60	AG887	Aspartate ammonia-lyase
GB60	AG887	ATP synthase epsilon chain
GB60	AG887	ATP synthase gamma chain
GB60	AG887	ATP synthase subunit alpha
GB60	AG887	ATP synthase subunit b
GB60	AG887	ATP synthase subunit b'
GB60	AG887	ATP synthase subunit beta
GB60	AG887	ATP synthase subunit delta
GB60	AG887	Bacteriohemerythrin
GB60	AG887	Bacteriohemerythrin
GB60	AG887	Bicyclomycin resistance protein
GB60	AG887	Bifunctional ligase/repressor BirA
GB60	AG887	Biopolymer transport protein ExbD
GB60	AG887	Cell division coordinator CpoB
GB60	AG887	Cyclohexadienyl dehydrogenase
GB60	AG887	Cytochrome bd-I ubiquinol oxidase subunit 1
GB60	AG887	Cytochrome bd-I ubiquinol oxidase subunit 2
GB60	AG887	Cytolethal distending toxin subunit B
GB60	AG887	Cytolethal distending toxin subunit B
GB60	AG887	Endoribonuclease YbeY
GB60	AG887	Flagellar motor switch protein FliM
GB60	AG887	Flagellum site-determining protein YlxH
GB60	AG887	Glutamate 5-kinase
GB60	AG887	GTP-binding protein TypA/BipA
GB60	AG887	GTPase Obg
GB60	AG887	High-affinity zinc uptake system protein ZnuA
GB60	AG887	Homoserine kinase
GB60	AG887	L-lactate permease
GB60	AG887	Lactate utilization protein A
GB60	AG887	Lactate utilization protein B
GB60	AG887	Lactate utilization protein C
GB60	AG887	Malonyl CoA-acyl carrier protein transacylase
GB60	AG887	Manganese transport system membrane protein MntB
GB60	AG887	Methionyl-tRNA formyltransferase
GB60	AG887	Outer membrane protein assembly factor BamA
GB60	AG887	Peptidoglycan-associated lipoprotein
GB60	AG887	putative chromosome-partitioning protein ParB
GB60	AG887	Putative malate transporter YflS
GB60	AG887	Ribosomal RNA large subunit methyltransferase H
GB60	AG887	Ribosome maturation factor RimP
GB60	AG887	Ribosome-binding factor A
GB60	AG887	RNA polymerase sigma factor FliA
GB60	AG887	RNA polymerase-binding transcription factor DksA
GB60	AG887	Signal recognition particle 54 kDa protein
GB60	AG887	Sporulation initiation inhibitor protein Soj
GB60	AG887	Tol-Pal system protein TolB
GB60	AG887	Tol-Pal system protein TolQ
GB60	AG887	Translation initiation factor IF-2
GB60	AG887	tRNA-cytidine(32) 2-sulfurtransferase
GB60	AG887	tRNA-dihydrouridine synthase B
GB60	AG887	tRNA-specific 2-thiouridylase MnmA
GB60	AG887	UDP-3-O-acyl-N-acetylglucosamine deacetylase
GB60	AG887	Uracil-DNA glycosylase
GB60	AG887	Vitamin B12 import ATP-binding protein BtuD
GB68	AG887	2-amino-4-hydroxy-6-hydroxymethyldihydropteridine pyrophosphokinase
GB68	AG887	3-dehydroquinate dehydratase
GB68	AG887	50S ribosomal protein L21
GB68	AG887	50S ribosomal protein L27
GB68	AG887	Acetyl-coenzyme A carboxylase carboxyl transferase subunit beta
GB68	AG887	Aminodeoxyfutalosine deaminase
GB68	AG887	Aminodeoxyfutalosine nucleosidase
GB68	AG887	Anaerobic C4-dicarboxylate transporter DcuA
GB68	AG887	Aspartate ammonia-lyase
GB68	AG887	ATP synthase epsilon chain
GB68	AG887	ATP synthase gamma chain
GB68	AG887	ATP synthase subunit alpha
GB68	AG887	ATP synthase subunit b
GB68	AG887	ATP synthase subunit b'
GB68	AG887	ATP synthase subunit beta
GB68	AG887	ATP synthase subunit delta
GB68	AG887	Bacteriohemerythrin
GB68	AG887	Bacteriohemerythrin
GB68	AG887	Bicyclomycin resistance protein
GB68	AG887	Bifunctional ligase/repressor BirA
GB68	AG887	Biopolymer transport protein ExbD
GB68	AG887	Cell division coordinator CpoB
GB68	AG887	Cyclohexadienyl dehydrogenase
GB68	AG887	Cytochrome bd-I ubiquinol oxidase subunit 1
GB68	AG887	Cytochrome bd-I ubiquinol oxidase subunit 2
GB68	AG887	Endoribonuclease YbeY
GB68	AG887	Flagellar motor switch protein FliM
GB68	AG887	Flagellum site-determining protein YlxH
GB68	AG887	Glutamate 5-kinase
GB68	AG887	GTP-binding protein TypA/BipA
GB68	AG887	GTPase Obg
GB68	AG887	Homoserine kinase
GB68	AG887	L-aspartate/glutamate-specific racemase
GB68	AG887	L-lactate permease
GB68	AG887	Lactate utilization protein A
GB68	AG887	Lactate utilization protein B
GB68	AG887	Lactate utilization protein C
GB68	AG887	Malonyl CoA-acyl carrier protein transacylase
GB68	AG887	Manganese transport system membrane protein MntB
GB68	AG887	Methionyl-tRNA formyltransferase
GB68	AG887	Outer membrane protein assembly factor BamA
GB68	AG887	Peptidoglycan-associated lipoprotein
GB68	AG887	putative chromosome-partitioning protein ParB
GB68	AG887	Putative malate transporter YflS
GB68	AG887	Putative malate transporter YflS
GB68	AG887	Ribosomal RNA large subunit methyltransferase H
GB68	AG887	Ribosome maturation factor RimP
GB68	AG887	Ribosome-binding factor A
GB68	AG887	RNA polymerase sigma factor FliA
GB68	AG887	RNA polymerase-binding transcription factor DksA
GB68	AG887	Signal recognition particle 54 kDa protein
GB68	AG887	Sporulation initiation inhibitor protein Soj
GB68	AG887	Tol-Pal system protein TolB
GB68	AG887	Tol-Pal system protein TolQ
GB68	AG887	Translation initiation factor IF-2
GB68	AG887	tRNA-cytidine(32) 2-sulfurtransferase
GB68	AG887	tRNA-dihydrouridine synthase B
GB68	AG887	tRNA-specific 2-thiouridylase MnmA
GB68	AG887	UDP-3-O-acyl-N-acetylglucosamine deacetylase
GB68	AG887	Uracil-DNA glycosylase
GB68	AG887	Vitamin B12 import ATP-binding protein BtuD
GB74	AG887	2-amino-4-hydroxy-6-hydroxymethyldihydropteridine pyrophosphokinase
GB74	AG887	3-dehydroquinate dehydratase
GB74	AG887	50S ribosomal protein L21
GB74	AG887	50S ribosomal protein L27
GB74	AG887	Acetyl-coenzyme A carboxylase carboxyl transferase subunit beta
GB74	AG887	Aminodeoxyfutalosine deaminase
GB74	AG887	Aminodeoxyfutalosine nucleosidase
GB74	AG887	Anaerobic C4-dicarboxylate transporter DcuA
GB74	AG887	Aspartate ammonia-lyase
GB74	AG887	ATP synthase epsilon chain
GB74	AG887	ATP synthase gamma chain
GB74	AG887	ATP synthase subunit alpha
GB74	AG887	ATP synthase subunit b
GB74	AG887	ATP synthase subunit b'
GB74	AG887	ATP synthase subunit beta
GB74	AG887	ATP synthase subunit delta
GB74	AG887	Bacteriohemerythrin
GB74	AG887	Bacteriohemerythrin
GB74	AG887	Bicyclomycin resistance protein
GB74	AG887	Bifunctional ligase/repressor BirA
GB74	AG887	Biopolymer transport protein ExbD
GB74	AG887	Cell division coordinator CpoB
GB74	AG887	Cyclohexadienyl dehydrogenase
GB74	AG887	Cytochrome bd-I ubiquinol oxidase subunit 1
GB74	AG887	Cytochrome bd-I ubiquinol oxidase subunit 2
GB74	AG887	Cytolethal distending toxin subunit B
GB74	AG887	Endoribonuclease YbeY
GB74	AG887	Flagellar motor switch protein FliM
GB74	AG887	Flagellum site-determining protein YlxH
GB74	AG887	Glutamate 5-kinase
GB74	AG887	GTP-binding protein TypA/BipA
GB74	AG887	GTPase Obg
GB74	AG887	High-affinity zinc uptake system protein ZnuA
GB74	AG887	Homoserine kinase
GB74	AG887	L-aspartate/glutamate-specific racemase
GB74	AG887	L-lactate permease
GB74	AG887	Lactate utilization protein A
GB74	AG887	Lactate utilization protein B
GB74	AG887	Lactate utilization protein C
GB74	AG887	Malonyl CoA-acyl carrier protein transacylase
GB74	AG887	Manganese transport system membrane protein MntB
GB74	AG887	Methionyl-tRNA formyltransferase
GB74	AG887	Outer membrane protein assembly factor BamA
GB74	AG887	Peptidoglycan-associated lipoprotein
GB74	AG887	putative chromosome-partitioning protein ParB
GB74	AG887	Putative malate transporter YflS
GB74	AG887	Putative malate transporter YflS
GB74	AG887	Ribosomal RNA large subunit methyltransferase H
GB74	AG887	Ribosome maturation factor RimP
GB74	AG887	Ribosome-binding factor A
GB74	AG887	RNA polymerase sigma factor FliA
GB74	AG887	RNA polymerase-binding transcription factor DksA
GB74	AG887	Signal recognition particle 54 kDa protein
GB74	AG887	Sporulation initiation inhibitor protein Soj
GB74	AG887	Tol-Pal system protein TolB
GB74	AG887	Tol-Pal system protein TolQ
GB74	AG887	Translation initiation factor IF-2
GB74	AG887	tRNA-cytidine(32) 2-sulfurtransferase
GB74	AG887	tRNA-dihydrouridine synthase B
GB74	AG887	tRNA-specific 2-thiouridylase MnmA
GB74	AG887	UDP-3-O-acyl-N-acetylglucosamine deacetylase
GB74	AG887	Uracil-DNA glycosylase
GB74	AG887	Vitamin B12 import ATP-binding protein BtuD
GB78	AG887	2-amino-4-hydroxy-6-hydroxymethyldihydropteridine pyrophosphokinase
GB78	AG887	3-dehydroquinate dehydratase
GB78	AG887	50S ribosomal protein L21
GB78	AG887	50S ribosomal protein L27
GB78	AG887	Acetyl-coenzyme A carboxylase carboxyl transferase subunit beta
GB78	AG887	Aminodeoxyfutalosine deaminase
GB78	AG887	Aminodeoxyfutalosine nucleosidase
GB78	AG887	Anaerobic C4-dicarboxylate transporter DcuA
GB78	AG887	Aspartate ammonia-lyase
GB78	AG887	ATP synthase epsilon chain
GB78	AG887	ATP synthase gamma chain
GB78	AG887	ATP synthase subunit alpha
GB78	AG887	ATP synthase subunit b
GB78	AG887	ATP synthase subunit b'
GB78	AG887	ATP synthase subunit beta
GB78	AG887	ATP synthase subunit delta
GB78	AG887	Bacteriohemerythrin
GB78	AG887	Bacteriohemerythrin
GB78	AG887	Bicyclomycin resistance protein
GB78	AG887	Bifunctional ligase/repressor BirA
GB78	AG887	Biopolymer transport protein ExbD
GB78	AG887	Cell division coordinator CpoB
GB78	AG887	Cyclohexadienyl dehydrogenase
GB78	AG887	Cytochrome bd-I ubiquinol oxidase subunit 1
GB78	AG887	Cytochrome bd-I ubiquinol oxidase subunit 2
GB78	AG887	Cytolethal distending toxin subunit B
GB78	AG887	Endoribonuclease YbeY
GB78	AG887	Flagellar motor switch protein FliM
GB78	AG887	Flagellum site-determining protein YlxH
GB78	AG887	Glutamate 5-kinase
GB78	AG887	GTP-binding protein TypA/BipA
GB78	AG887	GTPase Obg
GB78	AG887	High-affinity zinc uptake system protein ZnuA
GB78	AG887	Homoserine kinase
GB78	AG887	L-aspartate/glutamate-specific racemase
GB78	AG887	L-lactate permease
GB78	AG887	Lactate utilization protein A
GB78	AG887	Lactate utilization protein B
GB78	AG887	Lactate utilization protein C
GB78	AG887	Malonyl CoA-acyl carrier protein transacylase
GB78	AG887	Manganese transport system membrane protein MntB
GB78	AG887	Methionyl-tRNA formyltransferase
GB78	AG887	Outer membrane protein assembly factor BamA
GB78	AG887	Peptidoglycan-associated lipoprotein
GB78	AG887	putative chromosome-partitioning protein ParB
GB78	AG887	Ribosomal RNA large subunit methyltransferase H
GB78	AG887	Ribosome maturation factor RimP
GB78	AG887	Ribosome-binding factor A
GB78	AG887	RNA polymerase sigma factor FliA
GB78	AG887	RNA polymerase-binding transcription factor DksA
GB78	AG887	Signal recognition particle 54 kDa protein
GB78	AG887	Sporulation initiation inhibitor protein Soj
GB78	AG887	Tol-Pal system protein TolB
GB78	AG887	Tol-Pal system protein TolQ
GB78	AG887	Translation initiation factor IF-2
GB78	AG887	tRNA-cytidine(32) 2-sulfurtransferase
GB78	AG887	tRNA-dihydrouridine synthase B
GB78	AG887	tRNA-specific 2-thiouridylase MnmA
GB78	AG887	UDP-3-O-acyl-N-acetylglucosamine deacetylase
GB78	AG887	Uracil-DNA glycosylase
GB78	AG887	Vitamin B12 import ATP-binding protein BtuD
GB79	AG887	2-amino-4-hydroxy-6-hydroxymethyldihydropteridine pyrophosphokinase
GB79	AG887	3-dehydroquinate dehydratase
GB79	AG887	50S ribosomal protein L21
GB79	AG887	50S ribosomal protein L27
GB79	AG887	Acetyl-coenzyme A carboxylase carboxyl transferase subunit beta
GB79	AG887	Aminodeoxyfutalosine deaminase
GB79	AG887	Aminodeoxyfutalosine nucleosidase
GB79	AG887	Anaerobic C4-dicarboxylate transporter DcuA
GB79	AG887	Aspartate ammonia-lyase
GB79	AG887	ATP synthase epsilon chain
GB79	AG887	ATP synthase gamma chain
GB79	AG887	ATP synthase subunit alpha
GB79	AG887	ATP synthase subunit b
GB79	AG887	ATP synthase subunit b'
GB79	AG887	ATP synthase subunit beta
GB79	AG887	ATP synthase subunit delta
GB79	AG887	Bacteriohemerythrin
GB79	AG887	Bacteriohemerythrin
GB79	AG887	Bicyclomycin resistance protein
GB79	AG887	Bifunctional ligase/repressor BirA
GB79	AG887	Biopolymer transport protein ExbD
GB79	AG887	Cell division coordinator CpoB
GB79	AG887	Cyclohexadienyl dehydrogenase
GB79	AG887	Cytochrome bd-I ubiquinol oxidase subunit 1
GB79	AG887	Cytochrome bd-I ubiquinol oxidase subunit 2
GB79	AG887	Cytolethal distending toxin subunit B
GB79	AG887	Endoribonuclease YbeY
GB79	AG887	Flagellar motor switch protein FliM
GB79	AG887	Flagellum site-determining protein YlxH
GB79	AG887	Glutamate 5-kinase
GB79	AG887	GTP-binding protein TypA/BipA
GB79	AG887	GTPase Obg
GB79	AG887	High-affinity zinc uptake system protein ZnuA
GB79	AG887	Homoserine kinase
GB79	AG887	L-aspartate/glutamate-specific racemase
GB79	AG887	L-lactate permease
GB79	AG887	Lactate utilization protein A
GB79	AG887	Lactate utilization protein B
GB79	AG887	Lactate utilization protein C
GB79	AG887	Malonyl CoA-acyl carrier protein transacylase
GB79	AG887	Manganese transport system membrane protein MntB
GB79	AG887	Methionyl-tRNA formyltransferase
GB79	AG887	Outer membrane protein assembly factor BamA
GB79	AG887	Peptidoglycan-associated lipoprotein
GB79	AG887	putative chromosome-partitioning protein ParB
GB79	AG887	Putative malate transporter YflS
GB79	AG887	Ribosomal RNA large subunit methyltransferase H
GB79	AG887	Ribosome maturation factor RimP
GB79	AG887	Ribosome-binding factor A
GB79	AG887	RNA polymerase sigma factor FliA
GB79	AG887	RNA polymerase-binding transcription factor DksA
GB79	AG887	Signal recognition particle 54 kDa protein
GB79	AG887	Sporulation initiation inhibitor protein Soj
GB79	AG887	Tol-Pal system protein TolB
GB79	AG887	Tol-Pal system protein TolQ
GB79	AG887	Translation initiation factor IF-2
GB79	AG887	tRNA-cytidine(32) 2-sulfurtransferase
GB79	AG887	tRNA-dihydrouridine synthase B
GB79	AG887	tRNA-specific 2-thiouridylase MnmA
GB79	AG887	UDP-3-O-acyl-N-acetylglucosamine deacetylase
GB79	AG887	Uracil-DNA glycosylase
GB79	AG887	Vitamin B12 import ATP-binding protein BtuD
GB80	AG887	2-amino-4-hydroxy-6-hydroxymethyldihydropteridine pyrophosphokinase
GB80	AG887	3-dehydroquinate dehydratase
GB80	AG887	50S ribosomal protein L21
GB80	AG887	50S ribosomal protein L27
GB80	AG887	Acetyl-coenzyme A carboxylase carboxyl transferase subunit beta
GB80	AG887	Aminodeoxyfutalosine deaminase
GB80	AG887	Aminodeoxyfutalosine nucleosidase
GB80	AG887	Anaerobic C4-dicarboxylate transporter DcuA
GB80	AG887	Aspartate ammonia-lyase
GB80	AG887	ATP synthase epsilon chain
GB80	AG887	ATP synthase gamma chain
GB80	AG887	ATP synthase subunit alpha
GB80	AG887	ATP synthase subunit b
GB80	AG887	ATP synthase subunit b'
GB80	AG887	ATP synthase subunit beta
GB80	AG887	ATP synthase subunit delta
GB80	AG887	Bacteriohemerythrin
GB80	AG887	Bacteriohemerythrin
GB80	AG887	Bicyclomycin resistance protein
GB80	AG887	Bifunctional ligase/repressor BirA
GB80	AG887	Biopolymer transport protein ExbD
GB80	AG887	Cell division coordinator CpoB
GB80	AG887	Cyclohexadienyl dehydrogenase
GB80	AG887	Cytochrome bd-I ubiquinol oxidase subunit 1
GB80	AG887	Cytochrome bd-I ubiquinol oxidase subunit 2
GB80	AG887	Cytolethal distending toxin subunit B
GB80	AG887	Endoribonuclease YbeY
GB80	AG887	Flagellar motor switch protein FliM
GB80	AG887	Flagellum site-determining protein YlxH
GB80	AG887	Glutamate 5-kinase
GB80	AG887	GTP-binding protein TypA/BipA
GB80	AG887	GTPase Obg
GB80	AG887	High-affinity zinc uptake system protein ZnuA
GB80	AG887	Homoserine kinase
GB80	AG887	L-aspartate/glutamate-specific racemase
GB80	AG887	L-lactate permease
GB80	AG887	Lactate utilization protein A
GB80	AG887	Lactate utilization protein B
GB80	AG887	Lactate utilization protein C
GB80	AG887	Malonyl CoA-acyl carrier protein transacylase
GB80	AG887	Manganese transport system membrane protein MntB
GB80	AG887	Methionyl-tRNA formyltransferase
GB80	AG887	Outer membrane protein assembly factor BamA
GB80	AG887	Peptidoglycan-associated lipoprotein
GB80	AG887	putative chromosome-partitioning protein ParB
GB80	AG887	Putative malate transporter YflS
GB80	AG887	Ribosomal RNA large subunit methyltransferase H
GB80	AG887	Ribosome maturation factor RimP
GB80	AG887	Ribosome-binding factor A
GB80	AG887	RNA polymerase sigma factor FliA
GB80	AG887	RNA polymerase-binding transcription factor DksA
GB80	AG887	Signal recognition particle 54 kDa protein
GB80	AG887	Sporulation initiation inhibitor protein Soj
GB80	AG887	Tol-Pal system protein TolB
GB80	AG887	Tol-Pal system protein TolQ
GB80	AG887	Translation initiation factor IF-2
GB80	AG887	tRNA-cytidine(32) 2-sulfurtransferase
GB80	AG887	tRNA-dihydrouridine synthase B
GB80	AG887	tRNA-specific 2-thiouridylase MnmA
GB80	AG887	UDP-3-O-acyl-N-acetylglucosamine deacetylase
GB80	AG887	Uracil-DNA glycosylase
GB80	AG887	Vitamin B12 import ATP-binding protein BtuD
GB81	AG887	2-amino-4-hydroxy-6-hydroxymethyldihydropteridine pyrophosphokinase
GB81	AG887	3-dehydroquinate dehydratase
GB81	AG887	50S ribosomal protein L21
GB81	AG887	50S ribosomal protein L27
GB81	AG887	Acetyl-coenzyme A carboxylase carboxyl transferase subunit beta
GB81	AG887	Aminodeoxyfutalosine deaminase
GB81	AG887	Aminodeoxyfutalosine nucleosidase
GB81	AG887	Anaerobic C4-dicarboxylate transporter DcuA
GB81	AG887	Aspartate ammonia-lyase
GB81	AG887	ATP synthase epsilon chain
GB81	AG887	ATP synthase gamma chain
GB81	AG887	ATP synthase subunit alpha
GB81	AG887	ATP synthase subunit b
GB81	AG887	ATP synthase subunit b'
GB81	AG887	ATP synthase subunit beta
GB81	AG887	ATP synthase subunit delta
GB81	AG887	Bacteriohemerythrin
GB81	AG887	Bacteriohemerythrin
GB81	AG887	Bicyclomycin resistance protein
GB81	AG887	Bifunctional ligase/repressor BirA
GB81	AG887	Biopolymer transport protein ExbD
GB81	AG887	Cell division coordinator CpoB
GB81	AG887	Cyclohexadienyl dehydrogenase
GB81	AG887	Cytochrome bd-I ubiquinol oxidase subunit 1
GB81	AG887	Cytochrome bd-I ubiquinol oxidase subunit 2
GB81	AG887	Cytolethal distending toxin subunit B
GB81	AG887	Endoribonuclease YbeY
GB81	AG887	Flagellar motor switch protein FliM
GB81	AG887	Flagellum site-determining protein YlxH
GB81	AG887	Glutamate 5-kinase
GB81	AG887	GTP-binding protein TypA/BipA
GB81	AG887	GTPase Obg
GB81	AG887	High-affinity zinc uptake system protein ZnuA
GB81	AG887	Homoserine kinase
GB81	AG887	L-aspartate/glutamate-specific racemase
GB81	AG887	L-lactate permease
GB81	AG887	Lactate utilization protein A
GB81	AG887	Lactate utilization protein B
GB81	AG887	Lactate utilization protein C
GB81	AG887	Malonyl CoA-acyl carrier protein transacylase
GB81	AG887	Manganese transport system membrane protein MntB
GB81	AG887	Methionyl-tRNA formyltransferase
GB81	AG887	Outer membrane protein assembly factor BamA
GB81	AG887	Peptidoglycan-associated lipoprotein
GB81	AG887	putative chromosome-partitioning protein ParB
GB81	AG887	Putative malate transporter YflS
GB81	AG887	Ribosomal RNA large subunit methyltransferase H
GB81	AG887	Ribosome maturation factor RimP
GB81	AG887	Ribosome-binding factor A
GB81	AG887	RNA polymerase sigma factor FliA
GB81	AG887	RNA polymerase-binding transcription factor DksA
GB81	AG887	Signal recognition particle 54 kDa protein
GB81	AG887	Sporulation initiation inhibitor protein Soj
GB81	AG887	Tol-Pal system protein TolB
GB81	AG887	Tol-Pal system protein TolQ
GB81	AG887	Translation initiation factor IF-2
GB81	AG887	tRNA-cytidine(32) 2-sulfurtransferase
GB81	AG887	tRNA-dihydrouridine synthase B
GB81	AG887	tRNA-specific 2-thiouridylase MnmA
GB81	AG887	UDP-3-O-acyl-N-acetylglucosamine deacetylase
GB81	AG887	Uracil-DNA glycosylase
GB81	AG887	Vitamin B12 import ATP-binding protein BtuD
GB97	AG887	2-amino-4-hydroxy-6-hydroxymethyldihydropteridine pyrophosphokinase
GB97	AG887	3-dehydroquinate dehydratase
GB97	AG887	50S ribosomal protein L21
GB97	AG887	50S ribosomal protein L27
GB97	AG887	Acetyl-coenzyme A carboxylase carboxyl transferase subunit beta
GB97	AG887	Aminodeoxyfutalosine deaminase
GB97	AG887	Aminodeoxyfutalosine nucleosidase
GB97	AG887	Anaerobic C4-dicarboxylate transporter DcuA
GB97	AG887	Aspartate ammonia-lyase
GB97	AG887	ATP synthase epsilon chain
GB97	AG887	ATP synthase gamma chain
GB97	AG887	ATP synthase subunit alpha
GB97	AG887	ATP synthase subunit b
GB97	AG887	ATP synthase subunit b'
GB97	AG887	ATP synthase subunit beta
GB97	AG887	ATP synthase subunit delta
GB97	AG887	Bacteriohemerythrin
GB97	AG887	Bacteriohemerythrin
GB97	AG887	Bicyclomycin resistance protein
GB97	AG887	Bifunctional ligase/repressor BirA
GB97	AG887	Biopolymer transport protein ExbD
GB97	AG887	Biosynthetic peptidoglycan transglycosylase
GB97	AG887	Cell division coordinator CpoB
GB97	AG887	Cyclohexadienyl dehydrogenase
GB97	AG887	Cytochrome bd-I ubiquinol oxidase subunit 1
GB97	AG887	Cytochrome bd-I ubiquinol oxidase subunit 2
GB97	AG887	Cytochrome c biogenesis protein CcsA
GB97	AG887	Cytolethal distending toxin subunit B
GB97	AG887	Dissimilatory sulfite reductase SirA
GB97	AG887	Endoribonuclease YbeY
GB97	AG887	Flagellar motor switch protein FliM
GB97	AG887	Flagellum site-determining protein YlxH
GB97	AG887	Glutamate 5-kinase
GB97	AG887	Glutathione hydrolase proenzyme
GB97	AG887	GTP-binding protein TypA/BipA
GB97	AG887	GTPase Obg
GB97	AG887	High-affinity zinc uptake system protein ZnuA
GB97	AG887	Homoserine kinase
GB97	AG887	L-aspartate/glutamate-specific racemase
GB97	AG887	L-lactate permease
GB97	AG887	Lactate utilization protein A
GB97	AG887	Lactate utilization protein B
GB97	AG887	Lactate utilization protein C
GB97	AG887	Malonyl CoA-acyl carrier protein transacylase
GB97	AG887	Manganese transport system membrane protein MntB
GB97	AG887	Methionyl-tRNA formyltransferase
GB97	AG887	Outer membrane protein assembly factor BamA
GB97	AG887	Peptidoglycan-associated lipoprotein
GB97	AG887	putative chromosome-partitioning protein ParB
GB97	AG887	Putative malate transporter YflS
GB97	AG887	Ribosomal RNA large subunit methyltransferase H
GB97	AG887	Ribosome maturation factor RimP
GB97	AG887	Ribosome-binding factor A
GB97	AG887	RNA polymerase sigma factor FliA
GB97	AG887	RNA polymerase-binding transcription factor DksA
GB97	AG887	Signal recognition particle 54 kDa protein
GB97	AG887	Sporulation initiation inhibitor protein Soj
GB97	AG887	Tol-Pal system protein TolB
GB97	AG887	Tol-Pal system protein TolQ
GB97	AG887	Translation initiation factor IF-2
GB97	AG887	tRNA-cytidine(32) 2-sulfurtransferase
GB97	AG887	tRNA-dihydrouridine synthase B
GB97	AG887	tRNA-specific 2-thiouridylase MnmA
GB97	AG887	UDP-3-O-acyl-N-acetylglucosamine deacetylase
GB97	AG887	Uracil-DNA glycosylase
GB97	AG887	Vitamin B12 import ATP-binding protein BtuD
* hypothetical protein are omitted
