# Supplementary material for: Campylobacter Species Isolated From Wild Birds in Switzerland and Comparison to Isolates From Food and Human Origin
Source: Microbiologyopen. 2025 Dec 1;14(6):e70176. doi: 10.1002/mbo3.70176 (PMC12666463; doi:10.1002/mbo3.70176)
Supplement: Supplementary file 5 — Supporting Table 4: Proteins found to be transferred horizontal between strains. Yellow cells: presence matrix strains from branch 1; Blue cells: presence matrix strains from branch 2. [file MBO3-14-e70176-s001.xlsx]

## Sheet: Sheet3
Predicted function	Times found in 21 strains		Times found in Branch 1		GB1	GB112	GB4	GB74	GB78	GB41	GB80	GB81		Times found in Branch 2	GB101	GB110	GB127	GB153	GB5	GB53	GB55	GB60	GB68	GB79	GB97
2-C-methyl-D-erythritol 4-phosphate cytidylyltransferase	5		3		1	1	1	0	0	0	0	0		2	0	0	0	0	0	0	0	1	1	0	0
Anaerobic C4-dicarboxylate transporter DcuB	4		3		1	1	1	0	0	0	0	0		1	0	0	0	0	1	0	0	0	0	0	0
CDP-paratose 2-epimerase	5		3		0	0	0	0	0	1	1	1		2	1	0	0	1	0	0	0	0	0	0	0
Chromosome partition protein Smc	5		3		1	1	1	0	0	0	0	0		2	0	0	0	0	0	0	1	0	0	1	0
Cytochrome c-type protein TorC	12		3		0	0	0	0	0	1	1	1		9	1	1	1	1	0	1	1	0	1	1	1
Dihydroanticapsin 7-dehydrogenase	6		4		0	1	0	1	1	1	0	0		2	0	0	0	0	0	0	0	0	1	1	0
DNA primase TraC	8		4		0	0	0	1	1	0	1	1		4	1	0	0	0	1	1	0	0	1	0	0
Extracellular deoxyribonuclease	4		2		0	0	0	0	1	1	0	0		2	0	0	0	0	1	0	1	0	0	0	0
Ferrienterobactin receptor	7		5		0	0	0	1	1	1	1	1		2	0	0	0	0	0	0	0	0	1	0	1
Flagellin A	5		2		0	1	0	0	0	1	0	0		3	0	1	1	0	0	0	0	0	1	0	0
GDP-4-keto-6-deoxy-D-mannose 3-dehydratase	6		4		1	1	1	0	1	0	0	0		2	0	0	0	0	0	0	0	1	1	0	0
Heme/hemopexin transporter protein HuxB	5		3		0	0	0	0	0	1	1	1		2	0	0	0	0	0	0	0	0	0	1	1
Histidinol-phosphate aminotransferase	4		3		0	0	0	0	0	1	1	1		1	0	0	0	0	0	0	0	0	0	0	1
hypothetical protein	3		2		0	0	0	0	1	1	0	0		1	0	0	0	0	0	0	1	0	0	0	0
hypothetical protein	3		2		0	0	0	0	0	0	1	1		1	0	0	0	0	1	0	0	0	0	0	0
hypothetical protein	3		2		0	0	0	0	0	0	1	1		1	0	0	0	0	1	0	0	0	0	0	0
hypothetical protein	3		2		0	0	0	1	1	0	0	0		1	0	0	0	0	0	0	0	0	1	0	0
hypothetical protein	3		2		0	0	0	1	1	0	0	0		1	0	0	0	0	0	0	0	0	0	0	1
hypothetical protein	3		2		0	0	0	1	1	0	0	0		1	0	0	0	0	0	0	0	0	0	0	1
hypothetical protein	4		2		0	0	0	0	1	1	0	0		2	0	0	0	1	0	0	1	0	0	0	0
hypothetical protein	4		2		0	0	0	0	1	1	0	0		2	0	0	0	0	1	0	1	0	0	0	0
hypothetical protein	4		2		0	0	0	0	1	1	0	0		2	0	0	0	0	0	0	1	0	1	0	0
hypothetical protein	4		2		0	0	0	0	1	1	0	0		2	0	0	0	0	0	0	1	0	1	0	0
hypothetical protein	4		2		0	0	0	0	1	1	0	0		2	0	0	0	0	1	0	1	0	0	0	0
hypothetical protein	4		2		0	0	0	0	1	1	0	0		2	0	0	0	0	0	0	1	0	1	0	0
hypothetical protein	4		2		0	0	0	0	1	1	0	0		2	0	0	0	0	0	0	1	0	1	0	0
hypothetical protein	4		2		0	0	0	0	1	1	0	0		2	0	0	0	0	0	0	1	0	1	0	0
hypothetical protein	4		2		0	0	0	0	1	1	0	0		2	0	0	0	0	0	0	1	0	1	0	0
hypothetical protein	4		2		0	0	0	0	1	1	0	0		2	0	0	0	0	0	0	1	0	1	0	0
hypothetical protein	4		2		0	0	0	0	1	1	0	0		2	0	0	0	0	0	0	1	0	1	0	0
hypothetical protein	4		2		0	0	0	0	1	1	0	0		2	0	0	0	0	0	0	1	0	1	0	0
hypothetical protein	4		2		0	0	0	1	1	0	0	0		2	0	0	0	0	0	0	0	1	0	0	1
hypothetical protein	5		2		0	0	0	0	1	1	0	0		3	1	0	0	1	0	0	1	0	0	0	0
hypothetical protein	5		2		0	0	0	0	1	1	0	0		3	1	0	0	1	0	0	1	0	0	0	0
hypothetical protein	5		2		0	0	0	0	1	1	0	0		3	1	0	0	1	0	0	1	0	0	0	0
hypothetical protein	5		2		0	0	0	0	1	1	0	0		3	1	0	0	1	0	0	1	0	0	0	0
hypothetical protein	5		2		0	0	0	0	1	1	0	0		3	0	0	0	1	1	0	0	0	1	0	0
hypothetical protein	5		2		0	0	0	0	1	1	0	0		3	0	0	0	0	1	0	1	0	1	0	0
hypothetical protein	5		2		0	0	0	0	1	1	0	0		3	0	0	0	0	1	0	1	0	1	0	0
hypothetical protein	5		2		0	0	0	0	1	1	0	0		3	0	0	0	0	1	0	1	0	1	0	0
hypothetical protein	5		2		0	0	0	0	1	1	0	0		3	0	0	0	0	1	0	1	0	1	0	0
hypothetical protein	5		2		0	0	0	0	1	1	0	0		3	0	0	0	0	1	0	1	0	1	0	0
hypothetical protein	5		2		0	0	0	1	1	0	0	0		3	0	0	0	0	0	0	0	0	1	1	1
hypothetical protein	6		2		0	0	0	1	1	0	0	0		4	1	0	0	1	1	0	0	0	0	1	0
hypothetical protein	6		2		0	0	0	0	1	1	0	0		4	1	0	0	1	0	0	1	0	1	0	0
hypothetical protein	6		2		0	0	0	0	1	1	0	0		4	1	0	0	1	1	0	1	0	0	0	0
hypothetical protein	6		2		0	0	0	0	1	1	0	0		4	1	0	0	1	0	1	1	0	0	0	0
hypothetical protein	6		2		0	0	0	0	1	1	0	0		4	1	0	0	1	1	0	0	0	1	0	0
hypothetical protein	6		2		0	0	0	0	1	1	0	0		4	1	0	0	1	0	0	1	0	1	0	0
hypothetical protein	6		2		0	0	0	0	1	1	0	0		4	1	0	0	1	0	0	1	0	1	0	0
hypothetical protein	6		2		0	0	0	1	0	1	0	0		4	0	0	0	1	0	1	0	1	0	1	0
hypothetical protein	6		2		0	0	0	0	1	1	0	0		4	0	0	0	1	1	0	1	0	1	0	0
hypothetical protein	6		2		0	0	0	0	1	1	0	0		4	0	1	1	1	0	1	0	0	0	0	0
hypothetical protein	7		2		0	0	0	1	1	0	0	0		5	1	0	0	1	1	0	0	0	1	1	0
hypothetical protein	7		2		0	0	0	0	1	1	0	0		5	1	0	0	1	1	0	1	0	1	0	0
hypothetical protein	7		2		0	0	0	0	1	1	0	0		5	1	0	0	1	1	0	1	0	1	0	0
hypothetical protein	7		2		0	0	0	0	1	1	0	0		5	1	0	0	1	1	0	1	0	1	0	0
hypothetical protein	7		2		0	0	0	0	1	1	0	0		5	1	0	0	1	1	0	1	0	1	0	0
hypothetical protein	7		2		0	0	0	0	1	1	0	0		5	1	0	0	1	1	0	1	0	1	0	0
hypothetical protein	7		2		0	0	0	0	1	1	0	0		5	1	0	0	1	1	0	1	0	1	0	0
hypothetical protein	7		2		0	0	0	0	1	1	0	0		5	1	0	0	1	1	0	1	0	1	0	0
hypothetical protein	7		2		0	0	0	0	1	1	0	0		5	1	0	0	1	1	0	1	0	1	0	0
hypothetical protein	7		2		0	0	0	0	1	1	0	0		5	1	0	0	1	1	0	1	0	1	0	0
hypothetical protein	7		2		0	0	0	0	1	1	0	0		5	1	0	0	1	1	0	1	0	1	0	0
hypothetical protein	7		2		0	0	0	0	1	1	0	0		5	1	0	0	1	1	0	1	0	1	0	0
hypothetical protein	7		2		0	0	0	0	1	1	0	0		5	1	0	0	1	1	0	1	0	1	0	0
hypothetical protein	7		2		0	0	0	0	1	1	0	0		5	0	0	0	1	1	0	1	0	0	1	1
hypothetical protein	7		2		0	0	0	0	1	1	0	0		5	0	0	0	1	0	0	1	0	1	1	1
hypothetical protein	8		2		1	0	0	0	1	0	0	0		6	1	1	1	1	0	1	0	0	1	0	0
hypothetical protein	8		2		1	0	0	0	1	0	0	0		6	1	1	1	1	0	1	0	0	1	0	0
hypothetical protein	4		3		0	0	0	0	0	1	1	1		1	0	0	0	0	0	0	0	0	0	1	0
hypothetical protein	4		3		0	0	0	0	0	1	1	1		1	0	0	0	0	1	0	0	0	0	0	0
hypothetical protein	4		3		0	0	0	1	0	0	1	1		1	0	0	0	0	1	0	0	0	0	0	0
hypothetical protein	4		3		0	0	0	1	0	0	1	1		1	0	0	0	0	1	0	0	0	0	0	0
hypothetical protein	4		3		0	0	0	1	0	0	1	1		1	0	0	0	0	1	0	0	0	0	0	0
hypothetical protein	4		3		0	0	0	1	0	0	1	1		1	0	0	0	0	1	0	0	0	0	0	0
hypothetical protein	4		3		0	0	0	1	0	0	1	1		1	0	0	0	0	1	0	0	0	0	0	0
hypothetical protein	4		3		0	0	0	1	0	0	1	1		1	0	0	0	0	1	0	0	0	0	0	0
hypothetical protein	4		3		0	0	0	1	0	0	1	1		1	0	0	0	0	1	0	0	0	0	0	0
hypothetical protein	4		3		0	0	0	1	0	0	1	1		1	0	0	0	0	1	0	0	0	0	0	0
hypothetical protein	4		3		0	0	0	1	0	0	1	1		1	0	0	0	0	1	0	0	0	0	0	0
hypothetical protein	4		3		0	0	0	1	0	0	1	1		1	0	0	0	0	1	0	0	0	0	0	0
hypothetical protein	4		3		0	0	0	1	0	0	1	1		1	0	0	0	0	1	0	0	0	0	0	0
hypothetical protein	4		3		0	0	0	1	0	0	1	1		1	0	0	0	0	1	0	0	0	0	0	0
hypothetical protein	4		3		0	0	0	1	0	0	1	1		1	0	0	0	0	1	0	0	0	0	0	0
hypothetical protein	4		3		0	0	0	1	0	0	1	1		1	0	0	0	0	1	0	0	0	0	0	0
hypothetical protein	4		3		0	0	0	1	0	0	1	1		1	0	0	0	0	1	0	0	0	0	0	0
hypothetical protein	4		3		0	0	0	1	0	0	1	1		1	0	0	0	0	1	0	0	0	0	0	0
hypothetical protein	4		3		0	0	0	1	0	0	1	1		1	0	0	0	0	1	0	0	0	0	0	0
hypothetical protein	4		3		0	0	0	0	0	1	1	1		1	0	0	0	0	0	0	0	0	0	0	1
hypothetical protein	4		3		0	0	0	0	0	1	1	1		1	0	0	0	0	0	0	0	0	0	0	1
hypothetical protein	4		3		0	0	0	0	0	1	1	1		1	0	0	0	0	0	0	0	0	0	0	1
hypothetical protein	4		3		0	0	0	1	1	1	0	0		1	0	0	0	0	0	0	0	0	0	0	1
hypothetical protein	4		3		0	0	0	0	0	1	1	1		1	0	0	0	0	0	0	0	0	0	0	1
hypothetical protein	4		3		0	0	0	0	0	1	1	1		1	0	0	0	0	0	0	0	0	0	0	1
hypothetical protein	4		3		0	0	0	0	0	1	1	1		1	0	0	0	0	0	0	0	0	0	0	1
hypothetical protein	4		3		1	1	1	0	0	0	0	0		1	1	0	0	0	0	0	0	0	0	0	0
hypothetical protein	4		3		1	1	1	0	0	0	0	0		1	1	0	0	0	0	0	0	0	0	0	0
hypothetical protein	4		3		1	1	1	0	0	0	0	0		1	0	0	0	0	0	0	0	0	1	0	0
hypothetical protein	4		3		1	1	1	0	0	0	0	0		1	0	0	0	0	0	0	0	0	0	0	1
hypothetical protein	4		3		0	0	0	1	1	1	0	0		1	0	0	0	0	0	0	0	0	1	0	0
hypothetical protein	5		3		0	0	0	1	0	0	1	1		2	1	0	0	0	0	1	0	0	0	0	0
hypothetical protein	5		3		0	0	0	1	0	0	1	1		2	1	0	0	0	0	1	0	0	0	0	0
hypothetical protein	5		3		1	1	1	0	0	0	0	0		2	0	0	0	0	1	0	0	0	0	1	0
hypothetical protein	5		3		1	1	1	0	0	0	0	0		2	0	0	0	0	0	0	0	1	1	0	0
hypothetical protein	5		3		1	1	1	0	0	0	0	0		2	0	0	0	0	0	1	0	0	0	1	0
hypothetical protein	5		3		1	1	1	0	0	0	0	0		2	0	0	0	0	0	0	1	0	0	0	1
hypothetical protein	5		3		0	0	0	0	0	1	1	1		2	0	0	0	1	0	0	0	0	0	0	1
hypothetical protein	5		3		0	0	0	0	0	1	1	1		2	0	0	0	0	0	0	0	1	0	0	1
hypothetical protein	5		3		1	1	1	0	0	0	0	0		2	0	0	0	0	0	0	0	0	1	1	0
hypothetical protein	6		3		0	0	0	1	0	0	1	1		3	1	0	0	0	1	1	0	0	0	0	0
hypothetical protein	6		3		0	0	0	1	1	1	0	0		3	0	0	0	1	1	0	0	0	0	1	0
hypothetical protein	6		3		0	0	0	1	1	1	0	0		3	0	0	0	1	1	0	0	0	0	1	0
hypothetical protein	6		3		0	0	0	0	0	1	1	1		3	0	0	0	0	0	0	1	0	1	1	0
hypothetical protein	7		3		0	0	0	1	0	0	1	1		4	1	0	0	0	1	1	0	0	1	0	0
hypothetical protein	7		3		0	0	0	1	0	0	1	1		4	1	0	0	0	1	1	0	0	1	0	0
hypothetical protein	7		3		0	0	0	1	0	0	1	1		4	1	0	0	0	1	1	0	0	1	0	0
hypothetical protein	7		3		1	1	1	0	0	0	0	0		4	1	1	1	0	0	0	0	0	1	0	0
hypothetical protein	8		3		0	0	0	0	0	1	1	1		5	0	1	1	1	0	1	0	0	0	0	1
hypothetical protein	8		3		0	0	0	0	0	1	1	1		5	1	1	1	0	0	0	1	0	0	0	1
hypothetical protein	9		3		1	1	1	0	0	0	0	0		6	0	1	1	1	0	1	0	0	1	1	0
hypothetical protein	10		3		1	1	1	0	0	0	0	0		7	1	1	1	0	1	1	0	1	1	0	0
hypothetical protein	11		3		0	0	0	0	0	1	1	1		8	1	1	1	1	1	1	1	1	0	0	0
hypothetical protein	11		3		1	1	1	0	0	0	0	0		8	1	1	1	1	0	1	1	0	1	1	0
hypothetical protein	11		3		1	1	1	0	0	0	0	0		8	1	1	1	1	0	1	0	0	1	1	1
hypothetical protein	5		4		0	0	0	0	1	1	1	1		1	0	0	0	0	0	0	0	0	0	1	0
hypothetical protein	5		4		0	0	0	0	1	1	1	1		1	0	0	0	0	0	0	0	0	1	0	0
hypothetical protein	5		4		0	0	0	1	1	0	1	1		1	0	0	0	0	0	0	1	0	0	0	0
hypothetical protein	5		4		0	0	0	1	0	1	1	1		1	0	0	0	0	0	0	0	0	0	0	1
hypothetical protein	5		4		1	1	1	0	1	0	0	0		1	0	0	0	0	0	0	0	0	1	0	0
hypothetical protein	6		4		0	0	0	0	1	1	1	1		2	0	0	0	0	1	0	0	1	0	0	0
hypothetical protein	6		4		0	0	0	1	0	1	1	1		2	0	0	0	0	0	0	0	0	0	1	1
hypothetical protein	6		4		1	1	1	0	0	1	0	0		2	0	1	1	0	0	0	0	0	0	0	0
hypothetical protein	6		4		1	1	1	1	0	0	0	0		2	0	0	0	0	0	0	0	0	1	0	1
hypothetical protein	6		4		0	1	0	1	1	1	0	0		2	0	0	0	0	0	0	0	0	1	1	0
hypothetical protein	7		4		1	1	1	0	1	0	0	0		3	0	0	0	0	0	0	1	0	1	1	0
hypothetical protein	7		4		0	0	0	1	0	1	1	1		3	0	0	0	1	0	0	1	0	0	1	0
hypothetical protein	8		4		1	1	1	1	0	0	0	0		4	1	0	0	0	1	1	0	1	0	0	0
hypothetical protein	8		4		1	1	1	0	1	0	0	0		4	1	1	1	0	0	0	0	0	0	0	1
hypothetical protein	8		4		0	0	0	0	1	1	1	1		4	0	1	1	0	0	1	0	0	0	1	0
hypothetical protein	8		4		1	1	1	0	1	0	0	0		4	0	0	0	1	1	0	0	0	1	1	0
hypothetical protein	8		4		1	1	1	0	1	0	0	0		4	0	0	0	1	0	1	0	0	1	1	0
hypothetical protein	8		4		1	1	1	1	0	0	0	0		4	0	1	1	0	0	0	0	0	0	1	1
hypothetical protein	9		4		0	0	0	1	0	1	1	1		5	0	1	1	0	1	0	0	1	1	0	0
hypothetical protein	9		4		1	1	1	0	1	0	0	0		5	0	0	0	1	1	1	0	0	1	1	0
hypothetical protein	9		4		1	1	1	0	1	0	0	0		5	0	0	0	1	1	1	0	0	1	1	0
hypothetical protein	10		4		1	1	1	0	1	0	0	0		6	1	1	1	1	0	0	1	0	0	1	0
hypothetical protein	11		4		1	1	1	0	1	0	0	0		7	1	1	1	1	1	0	0	1	1	0	0
hypothetical protein	11		4		1	1	1	0	1	0	0	0		7	1	1	1	1	0	1	0	0	1	1	0
hypothetical protein	11		4		1	1	1	0	1	0	0	0		7	1	0	0	1	0	1	1	0	1	1	1
hypothetical protein	11		4		1	1	1	1	0	0	0	0		7	1	0	0	1	0	1	1	0	1	1	1
hypothetical protein	11		4		1	1	1	0	1	0	0	0		7	0	1	1	1	0	1	1	0	1	1	0
hypothetical protein	11		4		1	1	1	0	1	0	0	0		7	1	1	1	1	0	1	0	0	1	1	0
hypothetical protein	12		4		1	1	1	0	1	0	0	0		8	0	1	1	1	1	1	1	0	1	1	0
hypothetical protein	12		4		1	1	1	0	1	0	0	0		8	1	1	1	1	0	1	1	0	1	1	0
hypothetical protein	12		4		1	1	1	0	1	0	0	0		8	1	1	1	1	0	1	1	0	1	1	0
hypothetical protein	12		4		1	1	1	0	1	0	0	0		8	1	1	1	1	0	1	1	0	1	1	0
hypothetical protein	12		4		1	1	1	0	1	0	0	0		8	1	1	1	1	0	1	1	0	1	1	0
hypothetical protein	12		4		1	1	1	0	1	0	0	0		8	1	1	1	1	0	1	1	0	1	1	0
hypothetical protein	12		4		1	1	1	0	1	0	0	0		8	1	1	1	1	0	1	1	0	1	1	0
hypothetical protein	12		4		1	1	1	0	1	0	0	0		8	1	1	1	1	0	1	1	0	1	1	0
hypothetical protein	12		4		1	1	1	0	1	0	0	0		8	1	1	1	1	0	1	1	0	1	1	0
hypothetical protein	12		4		1	1	1	0	1	0	0	0		8	1	1	1	1	0	1	1	0	1	1	0
hypothetical protein	12		4		1	1	1	0	1	0	0	0		8	0	1	1	1	1	1	1	0	1	1	0
hypothetical protein	13		4		0	0	0	1	0	1	1	1		9	1	1	1	1	0	1	1	1	0	1	1
hypothetical protein	13		4		1	1	1	0	1	0	0	0		9	1	0	0	1	1	1	1	1	1	1	1
hypothetical protein	13		4		1	1	1	0	1	0	0	0		9	1	1	1	1	1	1	1	0	1	1	0
hypothetical protein	13		4		1	1	1	0	1	0	0	0		9	1	1	1	1	1	1	1	0	1	1	0
hypothetical protein	13		4		1	1	1	0	1	0	0	0		9	1	1	1	1	1	1	1	0	1	1	0
hypothetical protein	6		5		0	0	0	1	1	1	1	1		1	0	0	0	0	0	0	0	1	0	0	0
hypothetical protein	6		5		0	0	0	1	1	1	1	1		1	0	0	0	0	0	0	0	0	0	0	1
hypothetical protein	7		5		1	1	1	1	1	0	0	0		2	0	0	0	0	0	0	0	0	0	1	1
hypothetical protein	8		5		0	0	0	1	1	1	1	1		3	0	0	0	0	0	0	0	0	1	1	1
hypothetical protein	8		5		1	1	1	1	1	0	0	0		3	0	1	1	1	0	0	0	0	0	0	0
hypothetical protein	8		5		1	1	1	1	1	0	0	0		3	0	0	0	0	0	0	0	0	1	1	1
hypothetical protein	9		5		0	0	0	1	1	1	1	1		4	1	1	1	1	0	0	0	0	0	0	0
hypothetical protein	10		5		1	1	1	0	1	1	0	0		5	1	0	0	1	0	0	1	0	1	1	0
hypothetical protein	10		5		1	1	1	0	1	1	0	0		5	1	0	0	1	0	0	1	0	1	1	0
hypothetical protein	11		5		1	1	0	0	1	0	1	1		6	1	1	1	0	1	0	1	1	0	0	0
hypothetical protein	12		5		1	1	1	0	1	1	0	0		7	1	1	1	1	0	1	1	0	0	1	0
hypothetical protein	13		5		0	1	1	0	0	1	1	1		8	0	1	1	1	1	1	0	1	1	0	1
hypothetical protein	13		5		0	0	0	1	1	1	1	1		8	1	1	1	1	0	1	1	1	0	0	1
hypothetical protein	13		5		1	1	1	0	1	1	0	0		8	0	1	1	1	1	1	1	0	1	1	0
hypothetical protein	13		5		1	1	1	0	1	1	0	0		8	1	1	1	1	0	1	1	0	1	1	0
hypothetical protein	13		5		0	1	1	0	0	1	1	1		8	0	1	1	1	1	1	0	1	1	0	1
hypothetical protein	14		5		1	1	1	1	1	0	0	0		9	1	1	1	1	1	1	0	1	0	1	1
hypothetical protein	7		6		1	1	1	0	0	1	1	1		1	0	0	0	0	0	0	0	0	1	0	0
hypothetical protein	7		6		1	1	1	1	0	0	1	1		1	0	0	0	0	0	0	0	0	0	1	0
hypothetical protein	12		6		1	1	1	0	0	1	1	1		6	0	1	1	0	0	1	1	1	0	0	1
hypothetical protein	15		6		1	1	1	1	1	1	0	0		9	1	1	1	1	1	1	0	1	1	0	1
IS200/IS605 family transposase ISCco1	4		3		0	0	0	0	0	1	1	1		1	0	0	0	0	0	0	0	0	0	0	1
Methyl-accepting chemotaxis protein 4	4		3		0	0	0	0	0	1	1	1		1	0	0	0	0	0	0	0	0	0	0	1
Modification methylase DpnIIA	6		2		0	0	0	0	1	1	0	0		4	0	0	0	1	0	0	1	0	1	0	1
N,N'-diacetyllegionaminic acid synthase	13		6		0	1	0	1	1	1	1	1		7	1	1	1	0	0	0	1	0	1	1	1
Outer membrane lipoprotein Blc	15		6		1	1	1	0	0	1	1	1		9	1	1	1	1	1	1	0	1	0	1	1
Potassium-transporting ATPase potassium-binding subunit	4		3		0	0	0	0	0	1	1	1		1	0	0	0	0	1	0	0	0	0	0	0
Protein VirD4	5		3		0	0	0	1	0	0	1	1		2	0	0	0	0	1	0	0	0	1	0	0
Putative acetyltransferase EpsM	3		2		0	0	0	1	0	1	0	0		1	0	0	0	0	0	0	0	0	1	0	0
putative inner membrane transporter YicL	6		4		0	0	0	1	0	1	1	1		2	0	0	0	0	0	0	0	0	0	1	1
putative N-acetyltransferase YafP	7		4		0	0	0	0	1	1	1	1		3	0	0	0	0	0	0	0	0	1	1	1
putative protein	9		5		1	1	1	1	1	0	0	0		4	0	1	1	0	0	0	0	0	1	0	1
Putative pyridoxal phosphate-dependent aminotransferase EpsN	6		4		0	1	0	1	1	1	0	0		2	0	0	0	0	0	0	0	0	1	1	0
Serine protease SepA autotransporter	4		3		1	1	1	0	0	0	0	0		1	0	0	0	0	0	0	0	0	0	1	0
Single-stranded DNA-binding protein	4		3		0	0	0	1	0	0	1	1		1	0	0	0	0	1	0	0	0	0	0	0
sugar efflux transporter	8		5		1	1	1	1	1	0	0	0		3	0	0	0	0	0	0	1	0	0	1	1
Teichoic acid poly(ribitol-phosphate) polymerase	5		3		1	1	1	0	0	0	0	0		2	0	0	0	0	0	0	0	1	1	0	0
Temperature-sensitive hemagglutinin tsh autotransporter	5		3		0	0	0	0	0	1	1	1		2	0	0	0	0	0	0	0	1	0	1	0
Thiol:disulfide interchange protein DsbL	8		5		1	1	1	1	1	0	0	0		3	0	0	0	0	0	1	0	0	0	1	1
Trimethylamine-N-oxide reductase 2	11		3		0	0	0	0	0	1	1	1		8	1	1	1	1	0	1	1	0	1	0	1
Type IV secretion system protein VirB11	5		3		0	0	0	1	0	0	1	1		2	0	0	0	0	1	0	0	0	1	0	0
Type IV secretion system protein virB4	4		3		0	0	0	1	0	0	1	1		1	0	0	0	0	1	0	0	0	0	0	0
Type IV secretion system protein virB8	4		3		0	0	0	1	0	0	1	1		1	0	0	0	0	1	0	0	0	0	0	0
Type IV secretion system protein virB9	4		3		0	0	0	1	0	0	1	1		1	0	0	0	0	1	0	0	0	0	0	0
UDP-galactopyranose mutase	5		3		0	0	0	0	0	1	1	1		2	0	0	0	0	0	0	1	0	0	1	0
UDP-glucose 6-dehydrogenase	7		3		0	0	0	0	0	1	1	1		4	0	0	0	0	0	0	1	0	1	1	1
UDP-N-acetylglucosamine 2-epimerase	13		6		0	1	0	1	1	1	1	1		7	1	1	1	0	0	0	1	0	1	1	1
UTP--glucose-1-phosphate uridylyltransferase	6		4		0	1	0	1	1	1	0	0		2	0	0	0	0	0	0	0	0	1	1	0
Vitamin B12 transporter BtuB	5		4		0	0	0	1	0	1	1	1		1	0	0	0	0	0	0	0	0	1	0	0
