# Supplementary material for: Campylobacter Species Isolated From Wild Birds in Switzerland and Comparison to Isolates From Food and Human Origin
Source: Microbiologyopen. 2025 Dec 1;14(6):e70176. doi: 10.1002/mbo3.70176 (PMC12666463; doi:10.1002/mbo3.70176)
Supplement: Supplementary file 6 — Supporting Table 5: Presence‐absence matrix of KEGG orthologs in the 21 strains. [file MBO3-14-e70176-s006.xlsx]

## Sheet: Sheet2
	Name	Function	Sum	GB101	GB110	GB112	GB127	GB153	GB1	GB41	GB4	GB53	GB55	GB5	GB60	GB68	GB74	GB78	GB79	GB80	GB81	GB97	GB148	GB48
K00003	hom	homoserine dehydrogenase [EC:1.1.1.3]	21	1	1	1	1	1	1	1	1	1	1	1	1	1	1	1	1	1	1	1	1	1
K00013	hisD	histidinol dehydrogenase [EC:1.1.1.23]	21	1	1	1	1	1	1	1	1	1	1	1	1	1	1	1	1	1	1	1	1	1
K00014	aroE	shikimate dehydrogenase [EC:1.1.1.25]	21	1	1	1	1	1	1	1	1	1	1	1	1	1	1	1	1	1	1	1	1	1
K00018	hprA	glycerate dehydrogenase [EC:1.1.1.29]	21	1	1	1	1	1	1	1	1	1	1	1	1	1	1	1	1	1	1	1	1	1
K00024	mdh	malate dehydrogenase [EC:1.1.1.37]	21	1	1	1	1	1	1	1	1	1	1	1	1	1	1	1	1	1	1	1	1	1
K00027	ME2	sfcA	21	1	1	1	1	1	1	1	1	1	1	1	1	1	1	1	1	1	1	1	1	1
K00029	maeB	malate dehydrogenase (oxaloacetate-decarboxylating)(NADP+) [EC:1.1.1.40]	21	1	1	1	1	1	1	1	1	1	1	1	1	1	1	1	1	1	1	1	1	1
K00053	ilvC	ketol-acid reductoisomerase [EC:1.1.1.86]	21	1	1	1	1	1	1	1	1	1	1	1	1	1	1	1	1	1	1	1	1	1
K00057	gpsA	glycerol-3-phosphate dehydrogenase (NAD(P)+) [EC:1.1.1.94]	21	1	1	1	1	1	1	1	1	1	1	1	1	1	1	1	1	1	1	1	1	1
K00058	serA	PHGDH	21	1	1	1	1	1	1	1	1	1	1	1	1	1	1	1	1	1	1	1	1	1
K00059	fabG	OAR1	21	1	1	1	1	1	1	1	1	1	1	1	1	1	1	1	1	1	1	1	1	1
K00075	murB	UDP-N-acetylmuramate dehydrogenase [EC:1.3.1.98]	21	1	1	1	1	1	1	1	1	1	1	1	1	1	1	1	1	1	1	1	1	1
K00076	hdhA	7-alpha-hydroxysteroid dehydrogenase [EC:1.1.1.159]	21	1	1	1	1	1	1	1	1	1	1	1	1	1	1	1	1	1	1	1	1	1
K00088	IMPDH	guaB	21	1	1	1	1	1	1	1	1	1	1	1	1	1	1	1	1	1	1	1	1	1
K00097	pdxA	4-hydroxythreonine-4-phosphate dehydrogenase [EC:1.1.1.262]	21	1	1	1	1	1	1	1	1	1	1	1	1	1	1	1	1	1	1	1	1	1
K00099	dxr	1-deoxy-D-xylulose-5-phosphate reductoisomerase [EC:1.1.1.267]	21	1	1	1	1	1	1	1	1	1	1	1	1	1	1	1	1	1	1	1	1	1
K00104	glcD	glycolate dehydrogenase FAD-linked subunit [EC:1.1.99.14]	21	1	1	1	1	1	1	1	1	1	1	1	1	1	1	1	1	1	1	1	1	1
K00116	mqo	malate dehydrogenase (quinone) [EC:1.1.5.4]	21	1	1	1	1	1	1	1	1	1	1	1	1	1	1	1	1	1	1	1	1	1
K00123	fdoG	fdhF	21	1	1	1	1	1	1	1	1	1	1	1	1	1	1	1	1	1	1	1	1	1
K00124	fdoH	fdsB	21	1	1	1	1	1	1	1	1	1	1	1	1	1	1	1	1	1	1	1	1	1
K00127	fdoI	fdsG	21	1	1	1	1	1	1	1	1	1	1	1	1	1	1	1	1	1	1	1	1	1
K00133	asd	aspartate-semialdehyde dehydrogenase [EC:1.2.1.11]	21	1	1	1	1	1	1	1	1	1	1	1	1	1	1	1	1	1	1	1	1	1
K00134	GAPDH	gapA	21	1	1	1	1	1	1	1	1	1	1	1	1	1	1	1	1	1	1	1	1	1
K00174	korA	oorA	21	1	1	1	1	1	1	1	1	1	1	1	1	1	1	1	1	1	1	1	1	1
K00175	korB	oorB	21	1	1	1	1	1	1	1	1	1	1	1	1	1	1	1	1	1	1	1	1	1
K00176	korD	oorD	21	1	1	1	1	1	1	1	1	1	1	1	1	1	1	1	1	1	1	1	1	1
K00177	korC	oorC	21	1	1	1	1	1	1	1	1	1	1	1	1	1	1	1	1	1	1	1	1	1
K00215	dapB	4-hydroxy-tetrahydrodipicolinate reductase [EC:1.17.1.8]	21	1	1	1	1	1	1	1	1	1	1	1	1	1	1	1	1	1	1	1	1	1
K00244	frdA	succinate dehydrogenase flavoprotein subunit [EC:1.3.5.1]	21	1	1	1	1	1	1	1	1	1	1	1	1	1	1	1	1	1	1	1	1	1
K00245	frdB	succinate dehydrogenase iron-sulfur subunit [EC:1.3.5.1]	21	1	1	1	1	1	1	1	1	1	1	1	1	1	1	1	1	1	1	1	1	1
K00246	frdC	succinate dehydrogenase subunit C	21	1	1	1	1	1	1	1	1	1	1	1	1	1	1	1	1	1	1	1	1	1
K00254	DHODH	pyrD	21	1	1	1	1	1	1	1	1	1	1	1	1	1	1	1	1	1	1	1	1	1
K00286	proC	pyrroline-5-carboxylate reductase [EC:1.5.1.2]	21	1	1	1	1	1	1	1	1	1	1	1	1	1	1	1	1	1	1	1	1	1
K00290	LYS1	saccharopine dehydrogenase (NAD+	21	1	1	1	1	1	1	1	1	1	1	1	1	1	1	1	1	1	1	1	1	1
K00330	nuoA	NADH-quinone oxidoreductase subunit A [EC:7.1.1.2]	21	1	1	1	1	1	1	1	1	1	1	1	1	1	1	1	1	1	1	1	1	1
K00331	nuoB	NADH-quinone oxidoreductase subunit B [EC:7.1.1.2]	21	1	1	1	1	1	1	1	1	1	1	1	1	1	1	1	1	1	1	1	1	1
K00332	nuoC	NADH-quinone oxidoreductase subunit C [EC:7.1.1.2]	21	1	1	1	1	1	1	1	1	1	1	1	1	1	1	1	1	1	1	1	1	1
K00333	nuoD	NADH-quinone oxidoreductase subunit D [EC:7.1.1.2]	21	1	1	1	1	1	1	1	1	1	1	1	1	1	1	1	1	1	1	1	1	1
K00334	nuoE	NADH-quinone oxidoreductase subunit E [EC:7.1.1.2]	21	1	1	1	1	1	1	1	1	1	1	1	1	1	1	1	1	1	1	1	1	1
K00335	nuoF	NADH-quinone oxidoreductase subunit F [EC:7.1.1.2]	21	1	1	1	1	1	1	1	1	1	1	1	1	1	1	1	1	1	1	1	1	1
K00336	nuoG	NADH-quinone oxidoreductase subunit G [EC:7.1.1.2]	21	1	1	1	1	1	1	1	1	1	1	1	1	1	1	1	1	1	1	1	1	1
K00337	nuoH	NADH-quinone oxidoreductase subunit H [EC:7.1.1.2]	21	1	1	1	1	1	1	1	1	1	1	1	1	1	1	1	1	1	1	1	1	1
K00338	nuoI	NADH-quinone oxidoreductase subunit I [EC:7.1.1.2]	21	1	1	1	1	1	1	1	1	1	1	1	1	1	1	1	1	1	1	1	1	1
K00339	nuoJ	NADH-quinone oxidoreductase subunit J [EC:7.1.1.2]	21	1	1	1	1	1	1	1	1	1	1	1	1	1	1	1	1	1	1	1	1	1
K00340	nuoK	NADH-quinone oxidoreductase subunit K [EC:7.1.1.2]	21	1	1	1	1	1	1	1	1	1	1	1	1	1	1	1	1	1	1	1	1	1
K00341	nuoL	NADH-quinone oxidoreductase subunit L [EC:7.1.1.2]	21	1	1	1	1	1	1	1	1	1	1	1	1	1	1	1	1	1	1	1	1	1
K00342	nuoM	NADH-quinone oxidoreductase subunit M [EC:7.1.1.2]	21	1	1	1	1	1	1	1	1	1	1	1	1	1	1	1	1	1	1	1	1	1
K00343	nuoN	NADH-quinone oxidoreductase subunit N [EC:7.1.1.2]	21	1	1	1	1	1	1	1	1	1	1	1	1	1	1	1	1	1	1	1	1	1
K00384	trxB	TRR	21	1	1	1	1	1	1	1	1	1	1	1	1	1	1	1	1	1	1	1	1	1
K00404	ccoN	cytochrome c oxidase cbb3-type subunit I [EC:7.1.1.9]	21	1	1	1	1	1	1	1	1	1	1	1	1	1	1	1	1	1	1	1	1	1
K00405	ccoO	cytochrome c oxidase cbb3-type subunit II	21	1	1	1	1	1	1	1	1	1	1	1	1	1	1	1	1	1	1	1	1	1
K00406	ccoP	cytochrome c oxidase cbb3-type subunit III	21	1	1	1	1	1	1	1	1	1	1	1	1	1	1	1	1	1	1	1	1	1
K00407	ccoQ	cytochrome c oxidase cbb3-type subunit IV	21	1	1	1	1	1	1	1	1	1	1	1	1	1	1	1	1	1	1	1	1	1
K00411	UQCRFS1	RIP1	21	1	1	1	1	1	1	1	1	1	1	1	1	1	1	1	1	1	1	1	1	1
K00412	CYTB	petB	21	1	1	1	1	1	1	1	1	1	1	1	1	1	1	1	1	1	1	1	1	1
K00413	CYC1	CYT1	21	1	1	1	1	1	1	1	1	1	1	1	1	1	1	1	1	1	1	1	1	1
K00428	E1.11.1.5	cytochrome c peroxidase [EC:1.11.1.5]	21	1	1	1	1	1	1	1	1	1	1	1	1	1	1	1	1	1	1	1	1	1
K00459	ncd2	npd	21	1	1	1	1	1	1	1	1	1	1	1	1	1	1	1	1	1	1	1	1	1
K00525	E1.17.4.1A	nrdA	21	1	1	1	1	1	1	1	1	1	1	1	1	1	1	1	1	1	1	1	1	1
K00526	E1.17.4.1B	nrdB	21	1	1	1	1	1	1	1	1	1	1	1	1	1	1	1	1	1	1	1	1	1
K00554	trmD	tRNA (guanine37-N1)-methyltransferase [EC:2.1.1.228]	21	1	1	1	1	1	1	1	1	1	1	1	1	1	1	1	1	1	1	1	1	1
K00557	trmA	tRNA (uracil-5-)-methyltransferase [EC:2.1.1.35]	21	1	1	1	1	1	1	1	1	1	1	1	1	1	1	1	1	1	1	1	1	1
K00566	mnmA	trmU	21	1	1	1	1	1	1	1	1	1	1	1	1	1	1	1	1	1	1	1	1	1
K00567	ogt	MGMT	21	1	1	1	1	1	1	1	1	1	1	1	1	1	1	1	1	1	1	1	1	1
K00573	E2.1.1.77	pcm	21	1	1	1	1	1	1	1	1	1	1	1	1	1	1	1	1	1	1	1	1	1
K00575	cheR	chemotaxis protein methyltransferase CheR [EC:2.1.1.80]	21	1	1	1	1	1	1	1	1	1	1	1	1	1	1	1	1	1	1	1	1	1
K00600	glyA	SHMT	21	1	1	1	1	1	1	1	1	1	1	1	1	1	1	1	1	1	1	1	1	1
K00602	purH	phosphoribosylaminoimidazolecarboxamide formyltransferase / IMP cyclohydrolase [EC:2.1.2.3 3.5.4.10]	21	1	1	1	1	1	1	1	1	1	1	1	1	1	1	1	1	1	1	1	1	1
K00604	MTFMT	fmt	21	1	1	1	1	1	1	1	1	1	1	1	1	1	1	1	1	1	1	1	1	1
K00609	pyrB	PYR2	21	1	1	1	1	1	1	1	1	1	1	1	1	1	1	1	1	1	1	1	1	1
K00615	E2.2.1.1	tktA	21	1	1	1	1	1	1	1	1	1	1	1	1	1	1	1	1	1	1	1	1	1
K00616	TALDO1	talB	21	1	1	1	1	1	1	1	1	1	1	1	1	1	1	1	1	1	1	1	1	1
K00625	pta	phosphate acetyltransferase [EC:2.3.1.8]	21	1	1	1	1	1	1	1	1	1	1	1	1	1	1	1	1	1	1	1	1	1
K00640	cysE	serine O-acetyltransferase [EC:2.3.1.30]	21	1	1	1	1	1	1	1	1	1	1	1	1	1	1	1	1	1	1	1	1	1
K00645	fabD	MCAT	21	1	1	1	1	1	1	1	1	1	1	1	1	1	1	1	1	1	1	1	1	1
K00648	fabH	3-oxoacyl-[acyl-carrier-protein] synthase III [EC:2.3.1.180]	21	1	1	1	1	1	1	1	1	1	1	1	1	1	1	1	1	1	1	1	1	1
K00652	bioF	8-amino-7-oxononanoate synthase [EC:2.3.1.47]	21	1	1	1	1	1	1	1	1	1	1	1	1	1	1	1	1	1	1	1	1	1
K00655	plsC	1-acyl-sn-glycerol-3-phosphate acyltransferase [EC:2.3.1.51]	21	1	1	1	1	1	1	1	1	1	1	1	1	1	1	1	1	1	1	1	1	1
K00674	dapD	2	21	1	1	1	1	1	1	1	1	1	1	1	1	1	1	1	1	1	1	1	1	1
K00677	lpxA	UDP-N-acetylglucosamine acyltransferase [EC:2.3.1.129]	21	1	1	1	1	1	1	1	1	1	1	1	1	1	1	1	1	1	1	1	1	1
K00684	aat	leucyl/phenylalanyl-tRNA---protein transferase [EC:2.3.2.6]	21	1	1	1	1	1	1	1	1	1	1	1	1	1	1	1	1	1	1	1	1	1
K00748	lpxB	lipid-A-disaccharide synthase [EC:2.4.1.182]	21	1	1	1	1	1	1	1	1	1	1	1	1	1	1	1	1	1	1	1	1	1
K00759	APRT	apt	21	1	1	1	1	1	1	1	1	1	1	1	1	1	1	1	1	1	1	1	1	1
K00762	pyrE	orotate phosphoribosyltransferase [EC:2.4.2.10]	21	1	1	1	1	1	1	1	1	1	1	1	1	1	1	1	1	1	1	1	1	1
K00763	pncB	NAPRT1	21	1	1	1	1	1	1	1	1	1	1	1	1	1	1	1	1	1	1	1	1	1
K00764	purF	PPAT	21	1	1	1	1	1	1	1	1	1	1	1	1	1	1	1	1	1	1	1	1	1
K00765	hisG	ATP phosphoribosyltransferase [EC:2.4.2.17]	21	1	1	1	1	1	1	1	1	1	1	1	1	1	1	1	1	1	1	1	1	1
K00769	gpt	xanthine phosphoribosyltransferase [EC:2.4.2.22]	21	1	1	1	1	1	1	1	1	1	1	1	1	1	1	1	1	1	1	1	1	1
K00773	tgt	queuine tRNA-ribosyltransferase [EC:2.4.2.29]	21	1	1	1	1	1	1	1	1	1	1	1	1	1	1	1	1	1	1	1	1	1
K00783	rlmH	23S rRNA (pseudouridine1915-N3)-methyltransferase [EC:2.1.1.177]	21	1	1	1	1	1	1	1	1	1	1	1	1	1	1	1	1	1	1	1	1	1
K00788	thiE	thiamine-phosphate pyrophosphorylase [EC:2.5.1.3]	21	1	1	1	1	1	1	1	1	1	1	1	1	1	1	1	1	1	1	1	1	1
K00789	metK	MAT	21	1	1	1	1	1	1	1	1	1	1	1	1	1	1	1	1	1	1	1	1	1
K00790	murA	UDP-N-acetylglucosamine 1-carboxyvinyltransferase [EC:2.5.1.7]	21	1	1	1	1	1	1	1	1	1	1	1	1	1	1	1	1	1	1	1	1	1
K00791	miaA	TRIT1	21	1	1	1	1	1	1	1	1	1	1	1	1	1	1	1	1	1	1	1	1	1
K00793	ribE	RIB5	21	1	1	1	1	1	1	1	1	1	1	1	1	1	1	1	1	1	1	1	1	1
K00794	ribH	RIB4	21	1	1	1	1	1	1	1	1	1	1	1	1	1	1	1	1	1	1	1	1	1
K00795	ispA	farnesyl diphosphate synthase [EC:2.5.1.1 2.5.1.10]	21	1	1	1	1	1	1	1	1	1	1	1	1	1	1	1	1	1	1	1	1	1
K00796	folP	dihydropteroate synthase [EC:2.5.1.15]	21	1	1	1	1	1	1	1	1	1	1	1	1	1	1	1	1	1	1	1	1	1
K00800	aroA	3-phosphoshikimate 1-carboxyvinyltransferase [EC:2.5.1.19]	21	1	1	1	1	1	1	1	1	1	1	1	1	1	1	1	1	1	1	1	1	1
K00806	uppS	undecaprenyl diphosphate synthase [EC:2.5.1.31]	21	1	1	1	1	1	1	1	1	1	1	1	1	1	1	1	1	1	1	1	1	1
K00812	aspB	aspartate aminotransferase [EC:2.6.1.1]	21	1	1	1	1	1	1	1	1	1	1	1	1	1	1	1	1	1	1	1	1	1
K00817	hisC	histidinol-phosphate aminotransferase [EC:2.6.1.9]	21	1	1	1	1	1	1	1	1	1	1	1	1	1	1	1	1	1	1	1	1	1
K00820	glmS	GFPT	21	1	1	1	1	1	1	1	1	1	1	1	1	1	1	1	1	1	1	1	1	1
K00826	E2.6.1.42	ilvE	21	1	1	1	1	1	1	1	1	1	1	1	1	1	1	1	1	1	1	1	1	1
K00831	serC	PSAT1	21	1	1	1	1	1	1	1	1	1	1	1	1	1	1	1	1	1	1	1	1	1
K00833	bioA	adenosylmethionine---8-amino-7-oxononanoate aminotransferase [EC:2.6.1.62]	21	1	1	1	1	1	1	1	1	1	1	1	1	1	1	1	1	1	1	1	1	1
K00858	ppnK	NADK	21	1	1	1	1	1	1	1	1	1	1	1	1	1	1	1	1	1	1	1	1	1
K00859	coaE	dephospho-CoA kinase [EC:2.7.1.24]	21	1	1	1	1	1	1	1	1	1	1	1	1	1	1	1	1	1	1	1	1	1
K00860	cysC	adenylylsulfate kinase [EC:2.7.1.25]	21	1	1	1	1	1	1	1	1	1	1	1	1	1	1	1	1	1	1	1	1	1
K00872	thrB	homoserine kinase [EC:2.7.1.39]	21	1	1	1	1	1	1	1	1	1	1	1	1	1	1	1	1	1	1	1	1	1
K00873	PK	pyk	21	1	1	1	1	1	1	1	1	1	1	1	1	1	1	1	1	1	1	1	1	1
K00891	aroK	aroL	21	1	1	1	1	1	1	1	1	1	1	1	1	1	1	1	1	1	1	1	1	1
K00901	dgkA	DGK	21	1	1	1	1	1	1	1	1	1	1	1	1	1	1	1	1	1	1	1	1	1
K00912	lpxK	tetraacyldisaccharide 4'-kinase [EC:2.7.1.130]	21	1	1	1	1	1	1	1	1	1	1	1	1	1	1	1	1	1	1	1	1	1
K00919	ispE	4-diphosphocytidyl-2-C-methyl-D-erythritol kinase [EC:2.7.1.148]	21	1	1	1	1	1	1	1	1	1	1	1	1	1	1	1	1	1	1	1	1	1
K00925	ackA	acetate kinase [EC:2.7.2.1]	21	1	1	1	1	1	1	1	1	1	1	1	1	1	1	1	1	1	1	1	1	1
K00927	PGK	pgk	21	1	1	1	1	1	1	1	1	1	1	1	1	1	1	1	1	1	1	1	1	1
K00928	lysC	aspartate kinase [EC:2.7.2.4]	21	1	1	1	1	1	1	1	1	1	1	1	1	1	1	1	1	1	1	1	1	1
K00937	ppk1	polyphosphate kinase [EC:2.7.4.1]	21	1	1	1	1	1	1	1	1	1	1	1	1	1	1	1	1	1	1	1	1	1
K00939	adk	AK	21	1	1	1	1	1	1	1	1	1	1	1	1	1	1	1	1	1	1	1	1	1
K00940	ndk	NME	21	1	1	1	1	1	1	1	1	1	1	1	1	1	1	1	1	1	1	1	1	1
K00941	thiD	hydroxymethylpyrimidine/phosphomethylpyrimidine kinase [EC:2.7.1.49 2.7.4.7]	21	1	1	1	1	1	1	1	1	1	1	1	1	1	1	1	1	1	1	1	1	1
K00942	gmk	GUK1	21	1	1	1	1	1	1	1	1	1	1	1	1	1	1	1	1	1	1	1	1	1
K00943	tmk	DTYMK	21	1	1	1	1	1	1	1	1	1	1	1	1	1	1	1	1	1	1	1	1	1
K00946	thiL	thiamine-monophosphate kinase [EC:2.7.4.16]	21	1	1	1	1	1	1	1	1	1	1	1	1	1	1	1	1	1	1	1	1	1
K00948	PRPS	prsA	21	1	1	1	1	1	1	1	1	1	1	1	1	1	1	1	1	1	1	1	1	1
K00950	folK	2-amino-4-hydroxy-6-hydroxymethyldihydropteridine diphosphokinase [EC:2.7.6.3]	21	1	1	1	1	1	1	1	1	1	1	1	1	1	1	1	1	1	1	1	1	1
K00954	E2.7.7.3A	coaD	21	1	1	1	1	1	1	1	1	1	1	1	1	1	1	1	1	1	1	1	1	1
K00958	sat	met3	21	1	1	1	1	1	1	1	1	1	1	1	1	1	1	1	1	1	1	1	1	1
K00962	pnp	PNPT1	21	1	1	1	1	1	1	1	1	1	1	1	1	1	1	1	1	1	1	1	1	1
K00963	UGP2	galU	21	1	1	1	1	1	1	1	1	1	1	1	1	1	1	1	1	1	1	1	1	1
K00969	nadD	nicotinate-nucleotide adenylyltransferase [EC:2.7.7.18]	21	1	1	1	1	1	1	1	1	1	1	1	1	1	1	1	1	1	1	1	1	1
K00974	cca	tRNA nucleotidyltransferase (CCA-adding enzyme) [EC:2.7.7.72 3.1.3.- 3.1.4.-]	21	1	1	1	1	1	1	1	1	1	1	1	1	1	1	1	1	1	1	1	1	1
K00979	kdsB	3-deoxy-manno-octulosonate cytidylyltransferase (CMP-KDO synthetase) [EC:2.7.7.38]	21	1	1	1	1	1	1	1	1	1	1	1	1	1	1	1	1	1	1	1	1	1
K00981	E2.7.7.41	CDS1	21	1	1	1	1	1	1	1	1	1	1	1	1	1	1	1	1	1	1	1	1	1
K00983	neuA	nnaC	21	1	1	1	1	1	1	1	1	1	1	1	1	1	1	1	1	1	1	1	1	1
K00990	glnD	[protein-PII] uridylyltransferase [EC:2.7.7.59]	21	1	1	1	1	1	1	1	1	1	1	1	1	1	1	1	1	1	1	1	1	1
K00995	PGS1	pgsA	21	1	1	1	1	1	1	1	1	1	1	1	1	1	1	1	1	1	1	1	1	1
K00997	acpS	holo-[acyl-carrier protein] synthase [EC:2.7.8.7]	21	1	1	1	1	1	1	1	1	1	1	1	1	1	1	1	1	1	1	1	1	1
K01000	mraY	phospho-N-acetylmuramoyl-pentapeptide-transferase [EC:2.7.8.13]	21	1	1	1	1	1	1	1	1	1	1	1	1	1	1	1	1	1	1	1	1	1
K01008	selD	SEPHS	21	1	1	1	1	1	1	1	1	1	1	1	1	1	1	1	1	1	1	1	1	1
K01012	bioB	biotin synthase [EC:2.8.1.6]	21	1	1	1	1	1	1	1	1	1	1	1	1	1	1	1	1	1	1	1	1	1
K01042	selA	L-seryl-tRNA(Ser) seleniumtransferase [EC:2.9.1.1]	21	1	1	1	1	1	1	1	1	1	1	1	1	1	1	1	1	1	1	1	1	1
K01056	PTH1	PTRH1	21	1	1	1	1	1	1	1	1	1	1	1	1	1	1	1	1	1	1	1	1	1
K01058	pldA	phospholipase A1/A2 [EC:3.1.1.32 3.1.1.4]	21	1	1	1	1	1	1	1	1	1	1	1	1	1	1	1	1	1	1	1	1	1
K01079	serB	PSPH	21	1	1	1	1	1	1	1	1	1	1	1	1	1	1	1	1	1	1	1	1	1
K01082	cysQ	MET22	21	1	1	1	1	1	1	1	1	1	1	1	1	1	1	1	1	1	1	1	1	1
K01089	hisB	imidazoleglycerol-phosphate dehydratase / histidinol-phosphatase [EC:4.2.1.19 3.1.3.15]	21	1	1	1	1	1	1	1	1	1	1	1	1	1	1	1	1	1	1	1	1	1
K01091	gph	phosphoglycolate phosphatase [EC:3.1.3.18]	21	1	1	1	1	1	1	1	1	1	1	1	1	1	1	1	1	1	1	1	1	1
K01095	pgpA	phosphatidylglycerophosphatase A [EC:3.1.3.27]	21	1	1	1	1	1	1	1	1	1	1	1	1	1	1	1	1	1	1	1	1	1
K01104	E3.1.3.48	protein-tyrosine phosphatase [EC:3.1.3.48]	21	1	1	1	1	1	1	1	1	1	1	1	1	1	1	1	1	1	1	1	1	1
K01139	spoT	GTP diphosphokinase / guanosine-3'	21	1	1	1	1	1	1	1	1	1	1	1	1	1	1	1	1	1	1	1	1	1
K01142	xthA	xth	21	1	1	1	1	1	1	1	1	1	1	1	1	1	1	1	1	1	1	1	1	1
K01153	hsdR	type I restriction enzyme	21	1	1	1	1	1	1	1	1	1	1	1	1	1	1	1	1	1	1	1	1	1
K01154	hsdS	type I restriction enzyme	21	1	1	1	1	1	1	1	1	1	1	1	1	1	1	1	1	1	1	1	1	1
K01159	ruvC	crossover junction endodeoxyribonuclease RuvC [EC:3.1.21.10]	21	1	1	1	1	1	1	1	1	1	1	1	1	1	1	1	1	1	1	1	1	1
K01173	ENDOG	endonuclease G	21	1	1	1	1	1	1	1	1	1	1	1	1	1	1	1	1	1	1	1	1	1
K01174	nuc	micrococcal nuclease [EC:3.1.31.1]	21	1	1	1	1	1	1	1	1	1	1	1	1	1	1	1	1	1	1	1	1	1
K01255	CARP	pepA	21	1	1	1	1	1	1	1	1	1	1	1	1	1	1	1	1	1	1	1	1	1
K01262	pepP	Xaa-Pro aminopeptidase [EC:3.4.11.9]	21	1	1	1	1	1	1	1	1	1	1	1	1	1	1	1	1	1	1	1	1	1
K01265	map	methionyl aminopeptidase [EC:3.4.11.18]	21	1	1	1	1	1	1	1	1	1	1	1	1	1	1	1	1	1	1	1	1	1
K01270	pepD	dipeptidase D [EC:3.4.13.-]	21	1	1	1	1	1	1	1	1	1	1	1	1	1	1	1	1	1	1	1	1	1
K01338	lon	ATP-dependent Lon protease [EC:3.4.21.53]	21	1	1	1	1	1	1	1	1	1	1	1	1	1	1	1	1	1	1	1	1	1
K01358	clpP	CLPP	21	1	1	1	1	1	1	1	1	1	1	1	1	1	1	1	1	1	1	1	1	1
K01409	OSGEP	KAE1	21	1	1	1	1	1	1	1	1	1	1	1	1	1	1	1	1	1	1	1	1	1
K01419	hslV	clpQ	21	1	1	1	1	1	1	1	1	1	1	1	1	1	1	1	1	1	1	1	1	1
K01424	E3.5.1.1	ansA	21	1	1	1	1	1	1	1	1	1	1	1	1	1	1	1	1	1	1	1	1	1
K01439	dapE	succinyl-diaminopimelate desuccinylase [EC:3.5.1.18]	21	1	1	1	1	1	1	1	1	1	1	1	1	1	1	1	1	1	1	1	1	1
K01448	amiABC	N-acetylmuramoyl-L-alanine amidase [EC:3.5.1.28]	21	1	1	1	1	1	1	1	1	1	1	1	1	1	1	1	1	1	1	1	1	1
K01462	PDF	def	21	1	1	1	1	1	1	1	1	1	1	1	1	1	1	1	1	1	1	1	1	1
K01465	URA4	pyrC	21	1	1	1	1	1	1	1	1	1	1	1	1	1	1	1	1	1	1	1	1	1
K01491	folD	methylenetetrahydrofolate dehydrogenase (NADP+) / methenyltetrahydrofolate cyclohydrolase [EC:1.5.1.5 3.5.4.9]	21	1	1	1	1	1	1	1	1	1	1	1	1	1	1	1	1	1	1	1	1	1
K01494	dcd	dCTP deaminase [EC:3.5.4.13]	21	1	1	1	1	1	1	1	1	1	1	1	1	1	1	1	1	1	1	1	1	1
K01495	GCH1	folE	21	1	1	1	1	1	1	1	1	1	1	1	1	1	1	1	1	1	1	1	1	1
K01497	ribA	RIB1	21	1	1	1	1	1	1	1	1	1	1	1	1	1	1	1	1	1	1	1	1	1
K01501	E3.5.5.1	nitrilase [EC:3.5.5.1]	21	1	1	1	1	1	1	1	1	1	1	1	1	1	1	1	1	1	1	1	1	1
K01505	E3.5.99.7	1-aminocyclopropane-1-carboxylate deaminase [EC:3.5.99.7]	21	1	1	1	1	1	1	1	1	1	1	1	1	1	1	1	1	1	1	1	1	1
K01507	ppa	inorganic pyrophosphatase [EC:3.6.1.1]	21	1	1	1	1	1	1	1	1	1	1	1	1	1	1	1	1	1	1	1	1	1
K01524	ppx-gppA	exopolyphosphatase / guanosine-5'-triphosphate	21	1	1	1	1	1	1	1	1	1	1	1	1	1	1	1	1	1	1	1	1	1
K01533	copB	P-type Cu2+ transporter [EC:7.2.2.9]	21	1	1	1	1	1	1	1	1	1	1	1	1	1	1	1	1	1	1	1	1	1
K01585	speA	arginine decarboxylase [EC:4.1.1.19]	21	1	1	1	1	1	1	1	1	1	1	1	1	1	1	1	1	1	1	1	1	1
K01586	lysA	diaminopimelate decarboxylase [EC:4.1.1.20]	21	1	1	1	1	1	1	1	1	1	1	1	1	1	1	1	1	1	1	1	1	1
K01588	purE	5-(carboxyamino)imidazole ribonucleotide mutase [EC:5.4.99.18]	21	1	1	1	1	1	1	1	1	1	1	1	1	1	1	1	1	1	1	1	1	1
K01591	pyrF	orotidine-5'-phosphate decarboxylase [EC:4.1.1.23]	21	1	1	1	1	1	1	1	1	1	1	1	1	1	1	1	1	1	1	1	1	1
K01599	hemE	UROD	21	1	1	1	1	1	1	1	1	1	1	1	1	1	1	1	1	1	1	1	1	1
K01609	trpC	indole-3-glycerol phosphate synthase [EC:4.1.1.48]	21	1	1	1	1	1	1	1	1	1	1	1	1	1	1	1	1	1	1	1	1	1
K01610	pckA	phosphoenolpyruvate carboxykinase (ATP) [EC:4.1.1.49]	21	1	1	1	1	1	1	1	1	1	1	1	1	1	1	1	1	1	1	1	1	1
K01613	psd	PISD	21	1	1	1	1	1	1	1	1	1	1	1	1	1	1	1	1	1	1	1	1	1
K01624	FBA	fbaA	21	1	1	1	1	1	1	1	1	1	1	1	1	1	1	1	1	1	1	1	1	1
K01626	E2.5.1.54	aroF	21	1	1	1	1	1	1	1	1	1	1	1	1	1	1	1	1	1	1	1	1	1
K01627	kdsA	2-dehydro-3-deoxyphosphooctonate aldolase (KDO 8-P synthase) [EC:2.5.1.55]	21	1	1	1	1	1	1	1	1	1	1	1	1	1	1	1	1	1	1	1	1	1
K01633	folB	7	21	1	1	1	1	1	1	1	1	1	1	1	1	1	1	1	1	1	1	1	1	1
K01649	leuA	IMS	21	1	1	1	1	1	1	1	1	1	1	1	1	1	1	1	1	1	1	1	1	1
K01652	E2.2.1.6L	ilvB	21	1	1	1	1	1	1	1	1	1	1	1	1	1	1	1	1	1	1	1	1	1
K01653	E2.2.1.6S	ilvH	21	1	1	1	1	1	1	1	1	1	1	1	1	1	1	1	1	1	1	1	1	1
K01654	neuB	nnaB	21	1	1	1	1	1	1	1	1	1	1	1	1	1	1	1	1	1	1	1	1	1
K01662	dxs	1-deoxy-D-xylulose-5-phosphate synthase [EC:2.2.1.7]	21	1	1	1	1	1	1	1	1	1	1	1	1	1	1	1	1	1	1	1	1	1
K01664	pabA	para-aminobenzoate synthetase component II [EC:2.6.1.85]	21	1	1	1	1	1	1	1	1	1	1	1	1	1	1	1	1	1	1	1	1	1
K01673	cynT	can	21	1	1	1	1	1	1	1	1	1	1	1	1	1	1	1	1	1	1	1	1	1
K01679	E4.2.1.2B	fumC	21	1	1	1	1	1	1	1	1	1	1	1	1	1	1	1	1	1	1	1	1	1
K01687	ilvD	dihydroxy-acid dehydratase [EC:4.2.1.9]	21	1	1	1	1	1	1	1	1	1	1	1	1	1	1	1	1	1	1	1	1	1
K01689	ENO1	2	21	1	1	1	1	1	1	1	1	1	1	1	1	1	1	1	1	1	1	1	1	1
K01693	hisB	imidazoleglycerol-phosphate dehydratase [EC:4.2.1.19]	21	1	1	1	1	1	1	1	1	1	1	1	1	1	1	1	1	1	1	1	1	1
K01698	hemB	ALAD	21	1	1	1	1	1	1	1	1	1	1	1	1	1	1	1	1	1	1	1	1	1
K01714	dapA	4-hydroxy-tetrahydrodipicolinate synthase [EC:4.3.3.7]	21	1	1	1	1	1	1	1	1	1	1	1	1	1	1	1	1	1	1	1	1	1
K01719	hemD	UROS	21	1	1	1	1	1	1	1	1	1	1	1	1	1	1	1	1	1	1	1	1	1
K01733	thrC	threonine synthase [EC:4.2.3.1]	21	1	1	1	1	1	1	1	1	1	1	1	1	1	1	1	1	1	1	1	1	1
K01735	aroB	3-dehydroquinate synthase [EC:4.2.3.4]	21	1	1	1	1	1	1	1	1	1	1	1	1	1	1	1	1	1	1	1	1	1
K01736	aroC	chorismate synthase [EC:4.2.3.5]	21	1	1	1	1	1	1	1	1	1	1	1	1	1	1	1	1	1	1	1	1	1
K01737	queD	ptpS	21	1	1	1	1	1	1	1	1	1	1	1	1	1	1	1	1	1	1	1	1	1
K01738	cysK	cysteine synthase [EC:2.5.1.47]	21	1	1	1	1	1	1	1	1	1	1	1	1	1	1	1	1	1	1	1	1	1
K01744	aspA	aspartate ammonia-lyase [EC:4.3.1.1]	21	1	1	1	1	1	1	1	1	1	1	1	1	1	1	1	1	1	1	1	1	1
K01749	hemC	HMBS	21	1	1	1	1	1	1	1	1	1	1	1	1	1	1	1	1	1	1	1	1	1
K01752	E4.3.1.17	sdaA	21	1	1	1	1	1	1	1	1	1	1	1	1	1	1	1	1	1	1	1	1	1
K01754	E4.3.1.19	ilvA	21	1	1	1	1	1	1	1	1	1	1	1	1	1	1	1	1	1	1	1	1	1
K01755	argH	ASL	21	1	1	1	1	1	1	1	1	1	1	1	1	1	1	1	1	1	1	1	1	1
K01756	purB	ADSL	21	1	1	1	1	1	1	1	1	1	1	1	1	1	1	1	1	1	1	1	1	1
K01760	metC	cysteine-S-conjugate beta-lyase [EC:4.4.1.13]	21	1	1	1	1	1	1	1	1	1	1	1	1	1	1	1	1	1	1	1	1	1
K01772	hemH	FECH	21	1	1	1	1	1	1	1	1	1	1	1	1	1	1	1	1	1	1	1	1	1
K01775	alr	alanine racemase [EC:5.1.1.1]	21	1	1	1	1	1	1	1	1	1	1	1	1	1	1	1	1	1	1	1	1	1
K01776	murI	glutamate racemase [EC:5.1.1.3]	21	1	1	1	1	1	1	1	1	1	1	1	1	1	1	1	1	1	1	1	1	1
K01778	dapF	diaminopimelate epimerase [EC:5.1.1.7]	21	1	1	1	1	1	1	1	1	1	1	1	1	1	1	1	1	1	1	1	1	1
K01783	rpe	RPE	21	1	1	1	1	1	1	1	1	1	1	1	1	1	1	1	1	1	1	1	1	1
K01784	galE	GALE	21	1	1	1	1	1	1	1	1	1	1	1	1	1	1	1	1	1	1	1	1	1
K01802	E5.2.1.8	peptidylprolyl isomerase [EC:5.2.1.8]	21	1	1	1	1	1	1	1	1	1	1	1	1	1	1	1	1	1	1	1	1	1
K01803	TPI	tpiA	21	1	1	1	1	1	1	1	1	1	1	1	1	1	1	1	1	1	1	1	1	1
K01808	rpiB	ribose 5-phosphate isomerase B [EC:5.3.1.6]	21	1	1	1	1	1	1	1	1	1	1	1	1	1	1	1	1	1	1	1	1	1
K01810	GPI	pgi	21	1	1	1	1	1	1	1	1	1	1	1	1	1	1	1	1	1	1	1	1	1
K01814	hisA	phosphoribosylformimino-5-aminoimidazole carboxamide ribotide isomerase [EC:5.3.1.16]	21	1	1	1	1	1	1	1	1	1	1	1	1	1	1	1	1	1	1	1	1	1
K01821	praC	xylH	21	1	1	1	1	1	1	1	1	1	1	1	1	1	1	1	1	1	1	1	1	1
K01845	hemL	glutamate-1-semialdehyde 2	21	1	1	1	1	1	1	1	1	1	1	1	1	1	1	1	1	1	1	1	1	1
K01866	YARS	tyrS	21	1	1	1	1	1	1	1	1	1	1	1	1	1	1	1	1	1	1	1	1	1
K01867	WARS	trpS	21	1	1	1	1	1	1	1	1	1	1	1	1	1	1	1	1	1	1	1	1	1
K01868	TARS	thrS	21	1	1	1	1	1	1	1	1	1	1	1	1	1	1	1	1	1	1	1	1	1
K01869	LARS	leuS	21	1	1	1	1	1	1	1	1	1	1	1	1	1	1	1	1	1	1	1	1	1
K01870	IARS	ileS	21	1	1	1	1	1	1	1	1	1	1	1	1	1	1	1	1	1	1	1	1	1
K01872	AARS	alaS	21	1	1	1	1	1	1	1	1	1	1	1	1	1	1	1	1	1	1	1	1	1
K01873	VARS	valS	21	1	1	1	1	1	1	1	1	1	1	1	1	1	1	1	1	1	1	1	1	1
K01874	MARS	metG	21	1	1	1	1	1	1	1	1	1	1	1	1	1	1	1	1	1	1	1	1	1
K01875	SARS	serS	21	1	1	1	1	1	1	1	1	1	1	1	1	1	1	1	1	1	1	1	1	1
K01876	DARS2	aspS	21	1	1	1	1	1	1	1	1	1	1	1	1	1	1	1	1	1	1	1	1	1
K01878	glyQ	glycyl-tRNA synthetase alpha chain [EC:6.1.1.14]	21	1	1	1	1	1	1	1	1	1	1	1	1	1	1	1	1	1	1	1	1	1
K01879	glyS	glycyl-tRNA synthetase beta chain [EC:6.1.1.14]	21	1	1	1	1	1	1	1	1	1	1	1	1	1	1	1	1	1	1	1	1	1
K01881	PARS	proS	21	1	1	1	1	1	1	1	1	1	1	1	1	1	1	1	1	1	1	1	1	1
K01883	CARS	cysS	21	1	1	1	1	1	1	1	1	1	1	1	1	1	1	1	1	1	1	1	1	1
K01885	EARS	gltX	21	1	1	1	1	1	1	1	1	1	1	1	1	1	1	1	1	1	1	1	1	1
K01887	RARS	argS	21	1	1	1	1	1	1	1	1	1	1	1	1	1	1	1	1	1	1	1	1	1
K01889	FARSA	pheS	21	1	1	1	1	1	1	1	1	1	1	1	1	1	1	1	1	1	1	1	1	1
K01890	FARSB	pheT	21	1	1	1	1	1	1	1	1	1	1	1	1	1	1	1	1	1	1	1	1	1
K01892	HARS	hisS	21	1	1	1	1	1	1	1	1	1	1	1	1	1	1	1	1	1	1	1	1	1
K01915	glnA	GLUL	21	1	1	1	1	1	1	1	1	1	1	1	1	1	1	1	1	1	1	1	1	1
K01916	nadE	NAD+ synthase [EC:6.3.1.5]	21	1	1	1	1	1	1	1	1	1	1	1	1	1	1	1	1	1	1	1	1	1
K01921	ddl	D-alanine-D-alanine ligase [EC:6.3.2.4]	21	1	1	1	1	1	1	1	1	1	1	1	1	1	1	1	1	1	1	1	1	1
K01923	purC	phosphoribosylaminoimidazole-succinocarboxamide synthase [EC:6.3.2.6]	21	1	1	1	1	1	1	1	1	1	1	1	1	1	1	1	1	1	1	1	1	1
K01924	murC	UDP-N-acetylmuramate--alanine ligase [EC:6.3.2.8]	21	1	1	1	1	1	1	1	1	1	1	1	1	1	1	1	1	1	1	1	1	1
K01925	murD	UDP-N-acetylmuramoylalanine--D-glutamate ligase [EC:6.3.2.9]	21	1	1	1	1	1	1	1	1	1	1	1	1	1	1	1	1	1	1	1	1	1
K01928	murE	UDP-N-acetylmuramoyl-L-alanyl-D-glutamate--2	21	1	1	1	1	1	1	1	1	1	1	1	1	1	1	1	1	1	1	1	1	1
K01929	murF	UDP-N-acetylmuramoyl-tripeptide--D-alanyl-D-alanine ligase [EC:6.3.2.10]	21	1	1	1	1	1	1	1	1	1	1	1	1	1	1	1	1	1	1	1	1	1
K01933	purM	phosphoribosylformylglycinamidine cyclo-ligase [EC:6.3.3.1]	21	1	1	1	1	1	1	1	1	1	1	1	1	1	1	1	1	1	1	1	1	1
K01935	bioD	dethiobiotin synthetase [EC:6.3.3.3]	21	1	1	1	1	1	1	1	1	1	1	1	1	1	1	1	1	1	1	1	1	1
K01937	pyrG	CTPS	21	1	1	1	1	1	1	1	1	1	1	1	1	1	1	1	1	1	1	1	1	1
K01939	purA	ADSS	21	1	1	1	1	1	1	1	1	1	1	1	1	1	1	1	1	1	1	1	1	1
K01940	argG	ASS1	21	1	1	1	1	1	1	1	1	1	1	1	1	1	1	1	1	1	1	1	1	1
K01945	purD	phosphoribosylamine---glycine ligase [EC:6.3.4.13]	21	1	1	1	1	1	1	1	1	1	1	1	1	1	1	1	1	1	1	1	1	1
K01951	guaA	GMPS	21	1	1	1	1	1	1	1	1	1	1	1	1	1	1	1	1	1	1	1	1	1
K01952	PFAS	purL	21	1	1	1	1	1	1	1	1	1	1	1	1	1	1	1	1	1	1	1	1	1
K01955	carB	CPA2	21	1	1	1	1	1	1	1	1	1	1	1	1	1	1	1	1	1	1	1	1	1
K01956	carA	CPA1	21	1	1	1	1	1	1	1	1	1	1	1	1	1	1	1	1	1	1	1	1	1
K01959	pycA	pyruvate carboxylase subunit A [EC:6.4.1.1]	21	1	1	1	1	1	1	1	1	1	1	1	1	1	1	1	1	1	1	1	1	1
K01960	pycB	pyruvate carboxylase subunit B [EC:6.4.1.1]	21	1	1	1	1	1	1	1	1	1	1	1	1	1	1	1	1	1	1	1	1	1
K01961	accC	acetyl-CoA carboxylase	21	1	1	1	1	1	1	1	1	1	1	1	1	1	1	1	1	1	1	1	1	1
K01962	accA	acetyl-CoA carboxylase carboxyl transferase subunit alpha [EC:6.4.1.2 2.1.3.15]	21	1	1	1	1	1	1	1	1	1	1	1	1	1	1	1	1	1	1	1	1	1
K01963	accD	acetyl-CoA carboxylase carboxyl transferase subunit beta [EC:6.4.1.2 2.1.3.15]	21	1	1	1	1	1	1	1	1	1	1	1	1	1	1	1	1	1	1	1	1	1
K01972	E6.5.1.2	ligA	21	1	1	1	1	1	1	1	1	1	1	1	1	1	1	1	1	1	1	1	1	1
K01990	ABC-2.A	ABC-2 type transport system ATP-binding protein	21	1	1	1	1	1	1	1	1	1	1	1	1	1	1	1	1	1	1	1	1	1
K01995	livG	branched-chain amino acid transport system ATP-binding protein	21	1	1	1	1	1	1	1	1	1	1	1	1	1	1	1	1	1	1	1	1	1
K01996	livF	branched-chain amino acid transport system ATP-binding protein	21	1	1	1	1	1	1	1	1	1	1	1	1	1	1	1	1	1	1	1	1	1
K01997	livH	branched-chain amino acid transport system permease protein	21	1	1	1	1	1	1	1	1	1	1	1	1	1	1	1	1	1	1	1	1	1
K01998	livM	branched-chain amino acid transport system permease protein	21	1	1	1	1	1	1	1	1	1	1	1	1	1	1	1	1	1	1	1	1	1
K01999	livK	branched-chain amino acid transport system substrate-binding protein	21	1	1	1	1	1	1	1	1	1	1	1	1	1	1	1	1	1	1	1	1	1
K02003	ABC.CD.A	putative ABC transport system ATP-binding protein	21	1	1	1	1	1	1	1	1	1	1	1	1	1	1	1	1	1	1	1	1	1
K02004	ABC.CD.P	putative ABC transport system permease protein	21	1	1	1	1	1	1	1	1	1	1	1	1	1	1	1	1	1	1	1	1	1
K02012	afuA	fbpA	21	1	1	1	1	1	1	1	1	1	1	1	1	1	1	1	1	1	1	1	1	1
K02017	modC	molybdate transport system ATP-binding protein [EC:7.3.2.5]	21	1	1	1	1	1	1	1	1	1	1	1	1	1	1	1	1	1	1	1	1	1
K02018	modB	molybdate transport system permease protein	21	1	1	1	1	1	1	1	1	1	1	1	1	1	1	1	1	1	1	1	1	1
K02020	modA	molybdate transport system substrate-binding protein	21	1	1	1	1	1	1	1	1	1	1	1	1	1	1	1	1	1	1	1	1	1
K02028	ABC.PA.A	polar amino acid transport system ATP-binding protein [EC:7.4.2.1]	21	1	1	1	1	1	1	1	1	1	1	1	1	1	1	1	1	1	1	1	1	1
K02029	ABC.PA.P	polar amino acid transport system permease protein	21	1	1	1	1	1	1	1	1	1	1	1	1	1	1	1	1	1	1	1	1	1
K02030	ABC.PA.S	polar amino acid transport system substrate-binding protein	21	1	1	1	1	1	1	1	1	1	1	1	1	1	1	1	1	1	1	1	1	1
K02031	ddpD	peptide/nickel transport system ATP-binding protein	21	1	1	1	1	1	1	1	1	1	1	1	1	1	1	1	1	1	1	1	1	1
K02032	ddpF	peptide/nickel transport system ATP-binding protein	21	1	1	1	1	1	1	1	1	1	1	1	1	1	1	1	1	1	1	1	1	1
K02033	ABC.PE.P	peptide/nickel transport system permease protein	21	1	1	1	1	1	1	1	1	1	1	1	1	1	1	1	1	1	1	1	1	1
K02034	ABC.PE.P1	peptide/nickel transport system permease protein	21	1	1	1	1	1	1	1	1	1	1	1	1	1	1	1	1	1	1	1	1	1
K02035	ABC.PE.S	peptide/nickel transport system substrate-binding protein	21	1	1	1	1	1	1	1	1	1	1	1	1	1	1	1	1	1	1	1	1	1
K02036	pstB	phosphate transport system ATP-binding protein [EC:7.3.2.1]	21	1	1	1	1	1	1	1	1	1	1	1	1	1	1	1	1	1	1	1	1	1
K02037	pstC	phosphate transport system permease protein	21	1	1	1	1	1	1	1	1	1	1	1	1	1	1	1	1	1	1	1	1	1
K02038	pstA	phosphate transport system permease protein	21	1	1	1	1	1	1	1	1	1	1	1	1	1	1	1	1	1	1	1	1	1
K02040	pstS	phosphate transport system substrate-binding protein	21	1	1	1	1	1	1	1	1	1	1	1	1	1	1	1	1	1	1	1	1	1
K02065	mlaF	linL	21	1	1	1	1	1	1	1	1	1	1	1	1	1	1	1	1	1	1	1	1	1
K02066	mlaE	linK	21	1	1	1	1	1	1	1	1	1	1	1	1	1	1	1	1	1	1	1	1	1
K02067	mlaD	linM	21	1	1	1	1	1	1	1	1	1	1	1	1	1	1	1	1	1	1	1	1	1
K02071	metN	D-methionine transport system ATP-binding protein	21	1	1	1	1	1	1	1	1	1	1	1	1	1	1	1	1	1	1	1	1	1
K02072	metI	D-methionine transport system permease protein	21	1	1	1	1	1	1	1	1	1	1	1	1	1	1	1	1	1	1	1	1	1
K02073	metQ	D-methionine transport system substrate-binding protein	21	1	1	1	1	1	1	1	1	1	1	1	1	1	1	1	1	1	1	1	1	1
K02075	ABC.ZM.P	zinc/manganese transport system permease protein	21	1	1	1	1	1	1	1	1	1	1	1	1	1	1	1	1	1	1	1	1	1
K02077	ABC.ZM.S	zinc/manganese transport system substrate-binding protein	21	1	1	1	1	1	1	1	1	1	1	1	1	1	1	1	1	1	1	1	1	1
K02078	acpP	acpM	21	1	1	1	1	1	1	1	1	1	1	1	1	1	1	1	1	1	1	1	1	1
K02108	ATPF0A	atpB	21	1	1	1	1	1	1	1	1	1	1	1	1	1	1	1	1	1	1	1	1	1
K02109	ATPF0B	atpF	21	1	1	1	1	1	1	1	1	1	1	1	1	1	1	1	1	1	1	1	1	1
K02110	ATPF0C	atpE	21	1	1	1	1	1	1	1	1	1	1	1	1	1	1	1	1	1	1	1	1	1
K02111	ATPF1A	atpA	21	1	1	1	1	1	1	1	1	1	1	1	1	1	1	1	1	1	1	1	1	1
K02112	ATPF1B	atpD	21	1	1	1	1	1	1	1	1	1	1	1	1	1	1	1	1	1	1	1	1	1
K02113	ATPF1D	atpH	21	1	1	1	1	1	1	1	1	1	1	1	1	1	1	1	1	1	1	1	1	1
K02114	ATPF1E	atpC	21	1	1	1	1	1	1	1	1	1	1	1	1	1	1	1	1	1	1	1	1	1
K02115	ATPF1G	atpG	21	1	1	1	1	1	1	1	1	1	1	1	1	1	1	1	1	1	1	1	1	1
K02160	accB	bccP	21	1	1	1	1	1	1	1	1	1	1	1	1	1	1	1	1	1	1	1	1	1
K02169	bioC	malonyl-CoA O-methyltransferase [EC:2.1.1.197]	21	1	1	1	1	1	1	1	1	1	1	1	1	1	1	1	1	1	1	1	1	1
K02217	ftnA	ftn	21	1	1	1	1	1	1	1	1	1	1	1	1	1	1	1	1	1	1	1	1	1
K02221	yggT	YggT family protein	21	1	1	1	1	1	1	1	1	1	1	1	1	1	1	1	1	1	1	1	1	1
K02238	comEC	competence protein ComEC	21	1	1	1	1	1	1	1	1	1	1	1	1	1	1	1	1	1	1	1	1	1
K02242	comFC	competence protein ComFC	21	1	1	1	1	1	1	1	1	1	1	1	1	1	1	1	1	1	1	1	1	1
K02313	dnaA	chromosomal replication initiator protein	21	1	1	1	1	1	1	1	1	1	1	1	1	1	1	1	1	1	1	1	1	1
K02314	dnaB	replicative DNA helicase [EC:5.6.2.3]	21	1	1	1	1	1	1	1	1	1	1	1	1	1	1	1	1	1	1	1	1	1
K02316	dnaG	DNA primase [EC:2.7.7.101]	21	1	1	1	1	1	1	1	1	1	1	1	1	1	1	1	1	1	1	1	1	1
K02335	polA	DNA polymerase I [EC:2.7.7.7]	21	1	1	1	1	1	1	1	1	1	1	1	1	1	1	1	1	1	1	1	1	1
K02337	dnaE	DNA polymerase III subunit alpha [EC:2.7.7.7]	21	1	1	1	1	1	1	1	1	1	1	1	1	1	1	1	1	1	1	1	1	1
K02338	dnaN	DNA polymerase III subunit beta [EC:2.7.7.7]	21	1	1	1	1	1	1	1	1	1	1	1	1	1	1	1	1	1	1	1	1	1
K02340	holA	DNA polymerase III subunit delta [EC:2.7.7.7]	21	1	1	1	1	1	1	1	1	1	1	1	1	1	1	1	1	1	1	1	1	1
K02341	holB	DNA polymerase III subunit delta' [EC:2.7.7.7]	21	1	1	1	1	1	1	1	1	1	1	1	1	1	1	1	1	1	1	1	1	1
K02342	dnaQ	DNA polymerase III subunit epsilon [EC:2.7.7.7]	21	1	1	1	1	1	1	1	1	1	1	1	1	1	1	1	1	1	1	1	1	1
K02343	dnaX	DNA polymerase III subunit gamma/tau [EC:2.7.7.7]	21	1	1	1	1	1	1	1	1	1	1	1	1	1	1	1	1	1	1	1	1	1
K02355	fusA	GFM	21	1	1	1	1	1	1	1	1	1	1	1	1	1	1	1	1	1	1	1	1	1
K02356	efp	elongation factor P	21	1	1	1	1	1	1	1	1	1	1	1	1	1	1	1	1	1	1	1	1	1
K02357	tsf	TSFM	21	1	1	1	1	1	1	1	1	1	1	1	1	1	1	1	1	1	1	1	1	1
K02358	tuf	TUFM	21	1	1	1	1	1	1	1	1	1	1	1	1	1	1	1	1	1	1	1	1	1
K02372	fabZ	3-hydroxyacyl-[acyl-carrier-protein] dehydratase [EC:4.2.1.59]	21	1	1	1	1	1	1	1	1	1	1	1	1	1	1	1	1	1	1	1	1	1
K02386	flgA	flagellar basal body P-ring formation protein FlgA	21	1	1	1	1	1	1	1	1	1	1	1	1	1	1	1	1	1	1	1	1	1
K02387	flgB	flagellar basal-body rod protein FlgB	21	1	1	1	1	1	1	1	1	1	1	1	1	1	1	1	1	1	1	1	1	1
K02388	flgC	flagellar basal-body rod protein FlgC	21	1	1	1	1	1	1	1	1	1	1	1	1	1	1	1	1	1	1	1	1	1
K02389	flgD	flagellar basal-body rod modification protein FlgD	21	1	1	1	1	1	1	1	1	1	1	1	1	1	1	1	1	1	1	1	1	1
K02390	flgE	flagellar hook protein FlgE	21	1	1	1	1	1	1	1	1	1	1	1	1	1	1	1	1	1	1	1	1	1
K02392	flgG	flagellar basal-body rod protein FlgG	21	1	1	1	1	1	1	1	1	1	1	1	1	1	1	1	1	1	1	1	1	1
K02393	flgH	flagellar L-ring protein FlgH	21	1	1	1	1	1	1	1	1	1	1	1	1	1	1	1	1	1	1	1	1	1
K02394	flgI	flagellar P-ring protein FlgI	21	1	1	1	1	1	1	1	1	1	1	1	1	1	1	1	1	1	1	1	1	1
K02396	flgK	flagellar hook-associated protein 1	21	1	1	1	1	1	1	1	1	1	1	1	1	1	1	1	1	1	1	1	1	1
K02397	flgL	flagellar hook-associated protein 3 FlgL	21	1	1	1	1	1	1	1	1	1	1	1	1	1	1	1	1	1	1	1	1	1
K02400	flhA	flagellar biosynthesis protein FlhA	21	1	1	1	1	1	1	1	1	1	1	1	1	1	1	1	1	1	1	1	1	1
K02401	flhB	flagellar biosynthesis protein FlhB	21	1	1	1	1	1	1	1	1	1	1	1	1	1	1	1	1	1	1	1	1	1
K02404	flhF	flagellar biosynthesis protein FlhF	21	1	1	1	1	1	1	1	1	1	1	1	1	1	1	1	1	1	1	1	1	1
K02405	fliA	whiG	21	1	1	1	1	1	1	1	1	1	1	1	1	1	1	1	1	1	1	1	1	1
K02406	fliC	hag	21	1	1	1	1	1	1	1	1	1	1	1	1	1	1	1	1	1	1	1	1	1
K02407	fliD	flagellar hook-associated protein 2	21	1	1	1	1	1	1	1	1	1	1	1	1	1	1	1	1	1	1	1	1	1
K02408	fliE	flagellar hook-basal body complex protein FliE	21	1	1	1	1	1	1	1	1	1	1	1	1	1	1	1	1	1	1	1	1	1
K02409	fliF	flagellar M-ring protein FliF	21	1	1	1	1	1	1	1	1	1	1	1	1	1	1	1	1	1	1	1	1	1
K02410	fliG	flagellar motor switch protein FliG	21	1	1	1	1	1	1	1	1	1	1	1	1	1	1	1	1	1	1	1	1	1
K02411	fliH	flagellar assembly protein FliH	21	1	1	1	1	1	1	1	1	1	1	1	1	1	1	1	1	1	1	1	1	1
K02412	fliI	flagellum-specific ATP synthase [EC:7.4.2.8]	21	1	1	1	1	1	1	1	1	1	1	1	1	1	1	1	1	1	1	1	1	1
K02415	fliL	flagellar protein FliL	21	1	1	1	1	1	1	1	1	1	1	1	1	1	1	1	1	1	1	1	1	1
K02416	fliM	flagellar motor switch protein FliM	21	1	1	1	1	1	1	1	1	1	1	1	1	1	1	1	1	1	1	1	1	1
K02417	fliN	flagellar motor switch protein FliN	21	1	1	1	1	1	1	1	1	1	1	1	1	1	1	1	1	1	1	1	1	1
K02419	fliP	flagellar biosynthesis protein FliP	21	1	1	1	1	1	1	1	1	1	1	1	1	1	1	1	1	1	1	1	1	1
K02420	fliQ	flagellar biosynthesis protein FliQ	21	1	1	1	1	1	1	1	1	1	1	1	1	1	1	1	1	1	1	1	1	1
K02421	fliR	flagellar biosynthesis protein FliR	21	1	1	1	1	1	1	1	1	1	1	1	1	1	1	1	1	1	1	1	1	1
K02422	fliS	flagellar secretion chaperone FliS	21	1	1	1	1	1	1	1	1	1	1	1	1	1	1	1	1	1	1	1	1	1
K02428			21	1	1	1	1	1	1	1	1	1	1	1	1	1	1	1	1	1	1	1	1	1
K02433	gatA	QRSL1	21	1	1	1	1	1	1	1	1	1	1	1	1	1	1	1	1	1	1	1	1	1
K02434	gatB	PET112	21	1	1	1	1	1	1	1	1	1	1	1	1	1	1	1	1	1	1	1	1	1
K02435	gatC	GATC	21	1	1	1	1	1	1	1	1	1	1	1	1	1	1	1	1	1	1	1	1	1
K02453	gspD	general secretion pathway protein D	21	1	1	1	1	1	1	1	1	1	1	1	1	1	1	1	1	1	1	1	1	1
K02454	gspE	general secretion pathway protein E [EC:7.4.2.8]	21	1	1	1	1	1	1	1	1	1	1	1	1	1	1	1	1	1	1	1	1	1
K02455	gspF	general secretion pathway protein F	21	1	1	1	1	1	1	1	1	1	1	1	1	1	1	1	1	1	1	1	1	1
K02456	gspG	general secretion pathway protein G	21	1	1	1	1	1	1	1	1	1	1	1	1	1	1	1	1	1	1	1	1	1
K02469	gyrA	DNA gyrase subunit A [EC:5.6.2.2]	21	1	1	1	1	1	1	1	1	1	1	1	1	1	1	1	1	1	1	1	1	1
K02470	gyrB	DNA gyrase subunit B [EC:5.6.2.2]	21	1	1	1	1	1	1	1	1	1	1	1	1	1	1	1	1	1	1	1	1	1
K02481	flgR	two-component system	21	1	1	1	1	1	1	1	1	1	1	1	1	1	1	1	1	1	1	1	1	1
K02482	flgS	two-component system	21	1	1	1	1	1	1	1	1	1	1	1	1	1	1	1	1	1	1	1	1	1
K02483	K02483	two-component system	21	1	1	1	1	1	1	1	1	1	1	1	1	1	1	1	1	1	1	1	1	1
K02484	K02484	two-component system	21	1	1	1	1	1	1	1	1	1	1	1	1	1	1	1	1	1	1	1	1	1
K02492	hemA	glutamyl-tRNA reductase [EC:1.2.1.70]	21	1	1	1	1	1	1	1	1	1	1	1	1	1	1	1	1	1	1	1	1	1
K02493	hemK	prmC	21	1	1	1	1	1	1	1	1	1	1	1	1	1	1	1	1	1	1	1	1	1
K02500	hisF	imidazole glycerol-phosphate synthase subunit HisF [EC:4.3.2.10]	21	1	1	1	1	1	1	1	1	1	1	1	1	1	1	1	1	1	1	1	1	1
K02501	hisH	imidazole glycerol-phosphate synthase subunit HisH [EC:4.3.2.10]	21	1	1	1	1	1	1	1	1	1	1	1	1	1	1	1	1	1	1	1	1	1
K02503	HINT1	2	21	1	1	1	1	1	1	1	1	1	1	1	1	1	1	1	1	1	1	1	1	1
K02517	lpxL	htrB	21	1	1	1	1	1	1	1	1	1	1	1	1	1	1	1	1	1	1	1	1	1
K02518	infA	translation initiation factor IF-1	21	1	1	1	1	1	1	1	1	1	1	1	1	1	1	1	1	1	1	1	1	1
K02519	infB	MTIF2	21	1	1	1	1	1	1	1	1	1	1	1	1	1	1	1	1	1	1	1	1	1
K02520	infC	MTIF3	21	1	1	1	1	1	1	1	1	1	1	1	1	1	1	1	1	1	1	1	1	1
K02523	ispB	octaprenyl-diphosphate synthase [EC:2.5.1.90]	21	1	1	1	1	1	1	1	1	1	1	1	1	1	1	1	1	1	1	1	1	1
K02527	kdtA	waaA	21	1	1	1	1	1	1	1	1	1	1	1	1	1	1	1	1	1	1	1	1	1
K02528	ksgA	16S rRNA (adenine1518-N6/adenine1519-N6)-dimethyltransferase [EC:2.1.1.182]	21	1	1	1	1	1	1	1	1	1	1	1	1	1	1	1	1	1	1	1	1	1
K02535	lpxC	UDP-3-O-[3-hydroxymyristoyl] N-acetylglucosamine deacetylase [EC:3.5.1.108]	21	1	1	1	1	1	1	1	1	1	1	1	1	1	1	1	1	1	1	1	1	1
K02536	lpxD	UDP-3-O-[3-hydroxymyristoyl] glucosamine N-acyltransferase [EC:2.3.1.191]	21	1	1	1	1	1	1	1	1	1	1	1	1	1	1	1	1	1	1	1	1	1
K02556	motA	chemotaxis protein MotA	21	1	1	1	1	1	1	1	1	1	1	1	1	1	1	1	1	1	1	1	1	1
K02557	motB	chemotaxis protein MotB	21	1	1	1	1	1	1	1	1	1	1	1	1	1	1	1	1	1	1	1	1	1
K02563	murG	UDP-N-acetylglucosamine--N-acetylmuramyl-(pentapeptide) pyrophosphoryl-undecaprenol N-acetylglucosamine transferase [EC:2.4.1.227]	21	1	1	1	1	1	1	1	1	1	1	1	1	1	1	1	1	1	1	1	1	1
K02566	nagD	5'-nucleotidase [EC:3.1.3.5]	21	1	1	1	1	1	1	1	1	1	1	1	1	1	1	1	1	1	1	1	1	1
K02567	napA	nitrate reductase (cytochrome) [EC:1.9.6.1]	21	1	1	1	1	1	1	1	1	1	1	1	1	1	1	1	1	1	1	1	1	1
K02568	napB	nitrate reductase (cytochrome)	21	1	1	1	1	1	1	1	1	1	1	1	1	1	1	1	1	1	1	1	1	1
K02570	napD	periplasmic nitrate reductase NapD	21	1	1	1	1	1	1	1	1	1	1	1	1	1	1	1	1	1	1	1	1	1
K02573	napG	ferredoxin-type protein NapG	21	1	1	1	1	1	1	1	1	1	1	1	1	1	1	1	1	1	1	1	1	1
K02574	napH	ferredoxin-type protein NapH	21	1	1	1	1	1	1	1	1	1	1	1	1	1	1	1	1	1	1	1	1	1
K02600	nusA	transcription termination/antitermination protein NusA	21	1	1	1	1	1	1	1	1	1	1	1	1	1	1	1	1	1	1	1	1	1
K02601	nusG	transcription termination/antitermination protein NusG	21	1	1	1	1	1	1	1	1	1	1	1	1	1	1	1	1	1	1	1	1	1
K02614	paaI	acyl-CoA thioesterase [EC:3.1.2.-]	21	1	1	1	1	1	1	1	1	1	1	1	1	1	1	1	1	1	1	1	1	1
K02653	pilC	type IV pilus assembly protein PilC	21	1	1	1	1	1	1	1	1	1	1	1	1	1	1	1	1	1	1	1	1	1
K02654	pilD	pppA	21	1	1	1	1	1	1	1	1	1	1	1	1	1	1	1	1	1	1	1	1	1
K02687	prmA	ribosomal protein L11 methyltransferase [EC:2.1.1.-]	21	1	1	1	1	1	1	1	1	1	1	1	1	1	1	1	1	1	1	1	1	1
K02834	rbfA	ribosome-binding factor A	21	1	1	1	1	1	1	1	1	1	1	1	1	1	1	1	1	1	1	1	1	1
K02835	prfA	MTRF1	21	1	1	1	1	1	1	1	1	1	1	1	1	1	1	1	1	1	1	1	1	1
K02836	prfB	peptide chain release factor 2	21	1	1	1	1	1	1	1	1	1	1	1	1	1	1	1	1	1	1	1	1	1
K02838	frr	MRRF	21	1	1	1	1	1	1	1	1	1	1	1	1	1	1	1	1	1	1	1	1	1
K02841	waaC	rfaC	21	1	1	1	1	1	1	1	1	1	1	1	1	1	1	1	1	1	1	1	1	1
K02843	waaF	rfaF	21	1	1	1	1	1	1	1	1	1	1	1	1	1	1	1	1	1	1	1	1	1
K02860	rimM	16S rRNA processing protein RimM	21	1	1	1	1	1	1	1	1	1	1	1	1	1	1	1	1	1	1	1	1	1
K02863	RP-L1	MRPL1	21	1	1	1	1	1	1	1	1	1	1	1	1	1	1	1	1	1	1	1	1	1
K02864	RP-L10	MRPL10	21	1	1	1	1	1	1	1	1	1	1	1	1	1	1	1	1	1	1	1	1	1
K02867	RP-L11	MRPL11	21	1	1	1	1	1	1	1	1	1	1	1	1	1	1	1	1	1	1	1	1	1
K02871	RP-L13	MRPL13	21	1	1	1	1	1	1	1	1	1	1	1	1	1	1	1	1	1	1	1	1	1
K02874	RP-L14	MRPL14	21	1	1	1	1	1	1	1	1	1	1	1	1	1	1	1	1	1	1	1	1	1
K02876	RP-L15	MRPL15	21	1	1	1	1	1	1	1	1	1	1	1	1	1	1	1	1	1	1	1	1	1
K02878	RP-L16	MRPL16	21	1	1	1	1	1	1	1	1	1	1	1	1	1	1	1	1	1	1	1	1	1
K02879	RP-L17	MRPL17	21	1	1	1	1	1	1	1	1	1	1	1	1	1	1	1	1	1	1	1	1	1
K02881	RP-L18	MRPL18	21	1	1	1	1	1	1	1	1	1	1	1	1	1	1	1	1	1	1	1	1	1
K02884	RP-L19	MRPL19	21	1	1	1	1	1	1	1	1	1	1	1	1	1	1	1	1	1	1	1	1	1
K02886	RP-L2	MRPL2	21	1	1	1	1	1	1	1	1	1	1	1	1	1	1	1	1	1	1	1	1	1
K02887	RP-L20	MRPL20	21	1	1	1	1	1	1	1	1	1	1	1	1	1	1	1	1	1	1	1	1	1
K02888	RP-L21	MRPL21	21	1	1	1	1	1	1	1	1	1	1	1	1	1	1	1	1	1	1	1	1	1
K02890	RP-L22	MRPL22	21	1	1	1	1	1	1	1	1	1	1	1	1	1	1	1	1	1	1	1	1	1
K02892	RP-L23	MRPL23	21	1	1	1	1	1	1	1	1	1	1	1	1	1	1	1	1	1	1	1	1	1
K02895	RP-L24	MRPL24	21	1	1	1	1	1	1	1	1	1	1	1	1	1	1	1	1	1	1	1	1	1
K02897	RP-L25	rplY	21	1	1	1	1	1	1	1	1	1	1	1	1	1	1	1	1	1	1	1	1	1
K02899	RP-L27	MRPL27	21	1	1	1	1	1	1	1	1	1	1	1	1	1	1	1	1	1	1	1	1	1
K02902	RP-L28	MRPL28	21	1	1	1	1	1	1	1	1	1	1	1	1	1	1	1	1	1	1	1	1	1
K02904	RP-L29	rpmC	21	1	1	1	1	1	1	1	1	1	1	1	1	1	1	1	1	1	1	1	1	1
K02906	RP-L3	MRPL3	21	1	1	1	1	1	1	1	1	1	1	1	1	1	1	1	1	1	1	1	1	1
K02909	RP-L31	rpmE	21	1	1	1	1	1	1	1	1	1	1	1	1	1	1	1	1	1	1	1	1	1
K02911	RP-L32	MRPL32	21	1	1	1	1	1	1	1	1	1	1	1	1	1	1	1	1	1	1	1	1	1
K02913	RP-L33	MRPL33	21	1	1	1	1	1	1	1	1	1	1	1	1	1	1	1	1	1	1	1	1	1
K02914	RP-L34	MRPL34	21	1	1	1	1	1	1	1	1	1	1	1	1	1	1	1	1	1	1	1	1	1
K02916	RP-L35	MRPL35	21	1	1	1	1	1	1	1	1	1	1	1	1	1	1	1	1	1	1	1	1	1
K02926	RP-L4	MRPL4	21	1	1	1	1	1	1	1	1	1	1	1	1	1	1	1	1	1	1	1	1	1
K02931	RP-L5	MRPL5	21	1	1	1	1	1	1	1	1	1	1	1	1	1	1	1	1	1	1	1	1	1
K02933	RP-L6	MRPL6	21	1	1	1	1	1	1	1	1	1	1	1	1	1	1	1	1	1	1	1	1	1
K02935	RP-L7	MRPL12	21	1	1	1	1	1	1	1	1	1	1	1	1	1	1	1	1	1	1	1	1	1
K02939	RP-L9	MRPL9	21	1	1	1	1	1	1	1	1	1	1	1	1	1	1	1	1	1	1	1	1	1
K02945	RP-S1	rpsA	21	1	1	1	1	1	1	1	1	1	1	1	1	1	1	1	1	1	1	1	1	1
K02946	RP-S10	MRPS10	21	1	1	1	1	1	1	1	1	1	1	1	1	1	1	1	1	1	1	1	1	1
K02948	RP-S11	MRPS11	21	1	1	1	1	1	1	1	1	1	1	1	1	1	1	1	1	1	1	1	1	1
K02950	RP-S12	MRPS12	21	1	1	1	1	1	1	1	1	1	1	1	1	1	1	1	1	1	1	1	1	1
K02952	RP-S13	rpsM	21	1	1	1	1	1	1	1	1	1	1	1	1	1	1	1	1	1	1	1	1	1
K02954	RP-S14	MRPS14	21	1	1	1	1	1	1	1	1	1	1	1	1	1	1	1	1	1	1	1	1	1
K02956	RP-S15	MRPS15	21	1	1	1	1	1	1	1	1	1	1	1	1	1	1	1	1	1	1	1	1	1
K02959	RP-S16	MRPS16	21	1	1	1	1	1	1	1	1	1	1	1	1	1	1	1	1	1	1	1	1	1
K02961	RP-S17	MRPS17	21	1	1	1	1	1	1	1	1	1	1	1	1	1	1	1	1	1	1	1	1	1
K02963	RP-S18	MRPS18	21	1	1	1	1	1	1	1	1	1	1	1	1	1	1	1	1	1	1	1	1	1
K02965	RP-S19	RSM19	21	1	1	1	1	1	1	1	1	1	1	1	1	1	1	1	1	1	1	1	1	1
K02967	RP-S2	MRPS2	21	1	1	1	1	1	1	1	1	1	1	1	1	1	1	1	1	1	1	1	1	1
K02968	RP-S20	rpsT	21	1	1	1	1	1	1	1	1	1	1	1	1	1	1	1	1	1	1	1	1	1
K02970	RP-S21	MRPS21	21	1	1	1	1	1	1	1	1	1	1	1	1	1	1	1	1	1	1	1	1	1
K02982	RP-S3	rpsC	21	1	1	1	1	1	1	1	1	1	1	1	1	1	1	1	1	1	1	1	1	1
K02986	RP-S4	NAM9	21	1	1	1	1	1	1	1	1	1	1	1	1	1	1	1	1	1	1	1	1	1
K02988	RP-S5	MRPS5	21	1	1	1	1	1	1	1	1	1	1	1	1	1	1	1	1	1	1	1	1	1
K02990	RP-S6	MRPS6	21	1	1	1	1	1	1	1	1	1	1	1	1	1	1	1	1	1	1	1	1	1
K02992	RP-S7	MRPS7	21	1	1	1	1	1	1	1	1	1	1	1	1	1	1	1	1	1	1	1	1	1
K02994	RP-S8	MRPS8	21	1	1	1	1	1	1	1	1	1	1	1	1	1	1	1	1	1	1	1	1	1
K02996	RP-S9	MRPS9	21	1	1	1	1	1	1	1	1	1	1	1	1	1	1	1	1	1	1	1	1	1
K03040	rpoA	DNA-directed RNA polymerase subunit alpha [EC:2.7.7.6]	21	1	1	1	1	1	1	1	1	1	1	1	1	1	1	1	1	1	1	1	1	1
K03043	rpoB	DNA-directed RNA polymerase subunit beta [EC:2.7.7.6]	21	1	1	1	1	1	1	1	1	1	1	1	1	1	1	1	1	1	1	1	1	1
K03046	rpoC	DNA-directed RNA polymerase subunit beta' [EC:2.7.7.6]	21	1	1	1	1	1	1	1	1	1	1	1	1	1	1	1	1	1	1	1	1	1
K03060	rpoZ	DNA-directed RNA polymerase subunit omega [EC:2.7.7.6]	21	1	1	1	1	1	1	1	1	1	1	1	1	1	1	1	1	1	1	1	1	1
K03070	secA	preprotein translocase subunit SecA [EC:7.4.2.8]	21	1	1	1	1	1	1	1	1	1	1	1	1	1	1	1	1	1	1	1	1	1
K03072	secD	preprotein translocase subunit SecD	21	1	1	1	1	1	1	1	1	1	1	1	1	1	1	1	1	1	1	1	1	1
K03074	secF	preprotein translocase subunit SecF	21	1	1	1	1	1	1	1	1	1	1	1	1	1	1	1	1	1	1	1	1	1
K03075	secG	preprotein translocase subunit SecG	21	1	1	1	1	1	1	1	1	1	1	1	1	1	1	1	1	1	1	1	1	1
K03076	secY	preprotein translocase subunit SecY	21	1	1	1	1	1	1	1	1	1	1	1	1	1	1	1	1	1	1	1	1	1
K03086	rpoD	RNA polymerase primary sigma factor	21	1	1	1	1	1	1	1	1	1	1	1	1	1	1	1	1	1	1	1	1	1
K03092	rpoN	RNA polymerase sigma-54 factor	21	1	1	1	1	1	1	1	1	1	1	1	1	1	1	1	1	1	1	1	1	1
K03100	lepB	signal peptidase I [EC:3.4.21.89]	21	1	1	1	1	1	1	1	1	1	1	1	1	1	1	1	1	1	1	1	1	1
K03101	lspA	signal peptidase II [EC:3.4.23.36]	21	1	1	1	1	1	1	1	1	1	1	1	1	1	1	1	1	1	1	1	1	1
K03106	SRP54	ffh	21	1	1	1	1	1	1	1	1	1	1	1	1	1	1	1	1	1	1	1	1	1
K03110	ftsY	fused signal recognition particle receptor	21	1	1	1	1	1	1	1	1	1	1	1	1	1	1	1	1	1	1	1	1	1
K03111	ssb	single-strand DNA-binding protein	21	1	1	1	1	1	1	1	1	1	1	1	1	1	1	1	1	1	1	1	1	1
K03116	tatA	sec-independent protein translocase protein TatA	21	1	1	1	1	1	1	1	1	1	1	1	1	1	1	1	1	1	1	1	1	1
K03117	tatB	sec-independent protein translocase protein TatB	21	1	1	1	1	1	1	1	1	1	1	1	1	1	1	1	1	1	1	1	1	1
K03118	tatC	sec-independent protein translocase protein TatC	21	1	1	1	1	1	1	1	1	1	1	1	1	1	1	1	1	1	1	1	1	1
K03147	thiC	phosphomethylpyrimidine synthase [EC:4.1.99.17]	21	1	1	1	1	1	1	1	1	1	1	1	1	1	1	1	1	1	1	1	1	1
K03148	thiF	sulfur carrier protein ThiS adenylyltransferase [EC:2.7.7.73]	21	1	1	1	1	1	1	1	1	1	1	1	1	1	1	1	1	1	1	1	1	1
K03149	thiG	thiazole synthase [EC:2.8.1.10]	21	1	1	1	1	1	1	1	1	1	1	1	1	1	1	1	1	1	1	1	1	1
K03150	thiH	2-iminoacetate synthase [EC:4.1.99.19]	21	1	1	1	1	1	1	1	1	1	1	1	1	1	1	1	1	1	1	1	1	1
K03152	thiJ	protein deglycase [EC:3.5.1.124]	21	1	1	1	1	1	1	1	1	1	1	1	1	1	1	1	1	1	1	1	1	1
K03154	thiS	sulfur carrier protein	21	1	1	1	1	1	1	1	1	1	1	1	1	1	1	1	1	1	1	1	1	1
K03168	topA	DNA topoisomerase I [EC:5.6.2.1]	21	1	1	1	1	1	1	1	1	1	1	1	1	1	1	1	1	1	1	1	1	1
K03177	truB	PUS4	21	1	1	1	1	1	1	1	1	1	1	1	1	1	1	1	1	1	1	1	1	1
K03179	ubiA	4-hydroxybenzoate polyprenyltransferase [EC:2.5.1.39]	21	1	1	1	1	1	1	1	1	1	1	1	1	1	1	1	1	1	1	1	1	1
K03182	ubiD	4-hydroxy-3-polyprenylbenzoate decarboxylase [EC:4.1.1.98]	21	1	1	1	1	1	1	1	1	1	1	1	1	1	1	1	1	1	1	1	1	1
K03183	ubiE	demethylmenaquinone methyltransferase / 2-methoxy-6-polyprenyl-1	21	1	1	1	1	1	1	1	1	1	1	1	1	1	1	1	1	1	1	1	1	1
K03186	ubiX	bsdB	21	1	1	1	1	1	1	1	1	1	1	1	1	1	1	1	1	1	1	1	1	1
K03210	yajC	preprotein translocase subunit YajC	21	1	1	1	1	1	1	1	1	1	1	1	1	1	1	1	1	1	1	1	1	1
K03216	trmL	cspR	21	1	1	1	1	1	1	1	1	1	1	1	1	1	1	1	1	1	1	1	1	1
K03217	yidC	spoIIIJ	21	1	1	1	1	1	1	1	1	1	1	1	1	1	1	1	1	1	1	1	1	1
K03218	rlmB	23S rRNA (guanosine2251-2'-O)-methyltransferase [EC:2.1.1.185]	21	1	1	1	1	1	1	1	1	1	1	1	1	1	1	1	1	1	1	1	1	1
K03269	lpxH	UDP-2	21	1	1	1	1	1	1	1	1	1	1	1	1	1	1	1	1	1	1	1	1	1
K03270	kdsC	3-deoxy-D-manno-octulosonate 8-phosphate phosphatase (KDO 8-P phosphatase) [EC:3.1.3.45]	21	1	1	1	1	1	1	1	1	1	1	1	1	1	1	1	1	1	1	1	1	1
K03271	gmhA	lpcA	21	1	1	1	1	1	1	1	1	1	1	1	1	1	1	1	1	1	1	1	1	1
K03272	gmhC	hldE	21	1	1	1	1	1	1	1	1	1	1	1	1	1	1	1	1	1	1	1	1	1
K03273	gmhB	D-glycero-D-manno-heptose 1	21	1	1	1	1	1	1	1	1	1	1	1	1	1	1	1	1	1	1	1	1	1
K03274	gmhD	rfaD	21	1	1	1	1	1	1	1	1	1	1	1	1	1	1	1	1	1	1	1	1	1
K03286	TC.OOP	OmpA-OmpF porin	21	1	1	1	1	1	1	1	1	1	1	1	1	1	1	1	1	1	1	1	1	1
K03296	TC.HAE1	hydrophobic/amphiphilic exporter-1 (mainly G- bacteria)	21	1	1	1	1	1	1	1	1	1	1	1	1	1	1	1	1	1	1	1	1	1
K03306	TC.PIT	inorganic phosphate transporter	21	1	1	1	1	1	1	1	1	1	1	1	1	1	1	1	1	1	1	1	1	1
K03308	TC.NSS	neurotransmitter:Na+ symporter	21	1	1	1	1	1	1	1	1	1	1	1	1	1	1	1	1	1	1	1	1	1
K03310	TC.AGCS	alanine or glycine:cation symporter	21	1	1	1	1	1	1	1	1	1	1	1	1	1	1	1	1	1	1	1	1	1
K03313	nhaA	Na+:H+ antiporter	21	1	1	1	1	1	1	1	1	1	1	1	1	1	1	1	1	1	1	1	1	1
K03326	TC.DCUC	dcuC	21	1	1	1	1	1	1	1	1	1	1	1	1	1	1	1	1	1	1	1	1	1
K03342	pabBC	para-aminobenzoate synthetase / 4-amino-4-deoxychorismate lyase [EC:2.6.1.85 4.1.3.38]	21	1	1	1	1	1	1	1	1	1	1	1	1	1	1	1	1	1	1	1	1	1
K03385	nrfA	nitrite reductase (cytochrome c-552) [EC:1.7.2.2]	21	1	1	1	1	1	1	1	1	1	1	1	1	1	1	1	1	1	1	1	1	1
K03386	PRDX2	4	21	1	1	1	1	1	1	1	1	1	1	1	1	1	1	1	1	1	1	1	1	1
K03406	mcp	methyl-accepting chemotaxis protein	21	1	1	1	1	1	1	1	1	1	1	1	1	1	1	1	1	1	1	1	1	1
K03407	cheA	two-component system	21	1	1	1	1	1	1	1	1	1	1	1	1	1	1	1	1	1	1	1	1	1
K03408	cheW	purine-binding chemotaxis protein CheW	21	1	1	1	1	1	1	1	1	1	1	1	1	1	1	1	1	1	1	1	1	1
K03412	cheB	two-component system	21	1	1	1	1	1	1	1	1	1	1	1	1	1	1	1	1	1	1	1	1	1
K03413	cheY	two-component system	21	1	1	1	1	1	1	1	1	1	1	1	1	1	1	1	1	1	1	1	1	1
K03415	cheV	two-component system	21	1	1	1	1	1	1	1	1	1	1	1	1	1	1	1	1	1	1	1	1	1
K03424	tatD	TatD DNase family protein [EC:3.1.21.-]	21	1	1	1	1	1	1	1	1	1	1	1	1	1	1	1	1	1	1	1	1	1
K03427	hsdM	type I restriction enzyme M protein [EC:2.1.1.72]	21	1	1	1	1	1	1	1	1	1	1	1	1	1	1	1	1	1	1	1	1	1
K03431	glmM	phosphoglucosamine mutase [EC:5.4.2.10]	21	1	1	1	1	1	1	1	1	1	1	1	1	1	1	1	1	1	1	1	1	1
K03438	mraW	rsmH	21	1	1	1	1	1	1	1	1	1	1	1	1	1	1	1	1	1	1	1	1	1
K03439	trmB	METTL1	21	1	1	1	1	1	1	1	1	1	1	1	1	1	1	1	1	1	1	1	1	1
K03449	MFS.CP	MFS transporter	21	1	1	1	1	1	1	1	1	1	1	1	1	1	1	1	1	1	1	1	1	1
K03455	KEA1	2	21	1	1	1	1	1	1	1	1	1	1	1	1	1	1	1	1	1	1	1	1	1
K03465	thyX	thy1	21	1	1	1	1	1	1	1	1	1	1	1	1	1	1	1	1	1	1	1	1	1
K03466	ftsK	spoIIIE	21	1	1	1	1	1	1	1	1	1	1	1	1	1	1	1	1	1	1	1	1	1
K03469	rnhA	RNASEH1	21	1	1	1	1	1	1	1	1	1	1	1	1	1	1	1	1	1	1	1	1	1
K03470	rnhB	ribonuclease HII [EC:3.1.26.4]	21	1	1	1	1	1	1	1	1	1	1	1	1	1	1	1	1	1	1	1	1	1
K03474	pdxJ	pyridoxine 5-phosphate synthase [EC:2.6.99.2]	21	1	1	1	1	1	1	1	1	1	1	1	1	1	1	1	1	1	1	1	1	1
K03495	gidA	mnmG	21	1	1	1	1	1	1	1	1	1	1	1	1	1	1	1	1	1	1	1	1	1
K03496	parA	soj	21	1	1	1	1	1	1	1	1	1	1	1	1	1	1	1	1	1	1	1	1	1
K03497	parB	spo0J	21	1	1	1	1	1	1	1	1	1	1	1	1	1	1	1	1	1	1	1	1	1
K03498	trkH	trkG	21	1	1	1	1	1	1	1	1	1	1	1	1	1	1	1	1	1	1	1	1	1
K03499	trkA	ktrA	21	1	1	1	1	1	1	1	1	1	1	1	1	1	1	1	1	1	1	1	1	1
K03501	gidB	rsmG	21	1	1	1	1	1	1	1	1	1	1	1	1	1	1	1	1	1	1	1	1	1
K03524	birA	BirA family transcriptional regulator	21	1	1	1	1	1	1	1	1	1	1	1	1	1	1	1	1	1	1	1	1	1
K03525	coaX	type III pantothenate kinase [EC:2.7.1.33]	21	1	1	1	1	1	1	1	1	1	1	1	1	1	1	1	1	1	1	1	1	1
K03526	gcpE	ispG	21	1	1	1	1	1	1	1	1	1	1	1	1	1	1	1	1	1	1	1	1	1
K03527	ispH	lytB	21	1	1	1	1	1	1	1	1	1	1	1	1	1	1	1	1	1	1	1	1	1
K03530	hupB	DNA-binding protein HU-beta	21	1	1	1	1	1	1	1	1	1	1	1	1	1	1	1	1	1	1	1	1	1
K03531	ftsZ	cell division protein FtsZ	21	1	1	1	1	1	1	1	1	1	1	1	1	1	1	1	1	1	1	1	1	1
K03536	rnpA	ribonuclease P protein component [EC:3.1.26.5]	21	1	1	1	1	1	1	1	1	1	1	1	1	1	1	1	1	1	1	1	1	1
K03544	clpX	CLPX	21	1	1	1	1	1	1	1	1	1	1	1	1	1	1	1	1	1	1	1	1	1
K03545	tig	trigger factor	21	1	1	1	1	1	1	1	1	1	1	1	1	1	1	1	1	1	1	1	1	1
K03550	ruvA	holliday junction DNA helicase RuvA	21	1	1	1	1	1	1	1	1	1	1	1	1	1	1	1	1	1	1	1	1	1
K03551	ruvB	holliday junction DNA helicase RuvB [EC:5.6.2.4]	21	1	1	1	1	1	1	1	1	1	1	1	1	1	1	1	1	1	1	1	1	1
K03553	recA	recombination protein RecA	21	1	1	1	1	1	1	1	1	1	1	1	1	1	1	1	1	1	1	1	1	1
K03558	cvpA	membrane protein required for colicin V production	21	1	1	1	1	1	1	1	1	1	1	1	1	1	1	1	1	1	1	1	1	1
K03559	exbD	biopolymer transport protein ExbD	21	1	1	1	1	1	1	1	1	1	1	1	1	1	1	1	1	1	1	1	1	1
K03561	exbB	biopolymer transport protein ExbB	21	1	1	1	1	1	1	1	1	1	1	1	1	1	1	1	1	1	1	1	1	1
K03563	csrA	carbon storage regulator	21	1	1	1	1	1	1	1	1	1	1	1	1	1	1	1	1	1	1	1	1	1
K03564	BCP	PRXQ	21	1	1	1	1	1	1	1	1	1	1	1	1	1	1	1	1	1	1	1	1	1
K03569	mreB	rod shape-determining protein MreB and related proteins	21	1	1	1	1	1	1	1	1	1	1	1	1	1	1	1	1	1	1	1	1	1
K03570	mreC	rod shape-determining protein MreC	21	1	1	1	1	1	1	1	1	1	1	1	1	1	1	1	1	1	1	1	1	1
K03575	mutY	A/G-specific adenine glycosylase [EC:3.2.2.31]	21	1	1	1	1	1	1	1	1	1	1	1	1	1	1	1	1	1	1	1	1	1
K03582	recB	exodeoxyribonuclease V beta subunit [EC:3.1.11.5]	21	1	1	1	1	1	1	1	1	1	1	1	1	1	1	1	1	1	1	1	1	1
K03585	acrA	mexA	21	1	1	1	1	1	1	1	1	1	1	1	1	1	1	1	1	1	1	1	1	1
K03587	ftsI	cell division protein FtsI (penicillin-binding protein 3) [EC:3.4.16.4]	21	1	1	1	1	1	1	1	1	1	1	1	1	1	1	1	1	1	1	1	1	1
K03588	ftsW	spoVE	21	1	1	1	1	1	1	1	1	1	1	1	1	1	1	1	1	1	1	1	1	1
K03590	ftsA	cell division protein FtsA	21	1	1	1	1	1	1	1	1	1	1	1	1	1	1	1	1	1	1	1	1	1
K03593	mrp	NUBPL	21	1	1	1	1	1	1	1	1	1	1	1	1	1	1	1	1	1	1	1	1	1
K03595	era	ERAL1	21	1	1	1	1	1	1	1	1	1	1	1	1	1	1	1	1	1	1	1	1	1
K03596	lepA	GTP-binding protein LepA	21	1	1	1	1	1	1	1	1	1	1	1	1	1	1	1	1	1	1	1	1	1
K03601	xseA	exodeoxyribonuclease VII large subunit [EC:3.1.11.6]	21	1	1	1	1	1	1	1	1	1	1	1	1	1	1	1	1	1	1	1	1	1
K03605	hyaD	hybD	21	1	1	1	1	1	1	1	1	1	1	1	1	1	1	1	1	1	1	1	1	1
K03611	dsbB	protein dithiol:quinone oxidoreductase [EC:1.8.5.9]	21	1	1	1	1	1	1	1	1	1	1	1	1	1	1	1	1	1	1	1	1	1
K03620	hyaC	Ni/Fe-hydrogenase 1 B-type cytochrome subunit	21	1	1	1	1	1	1	1	1	1	1	1	1	1	1	1	1	1	1	1	1	1
K03621	plsX	phosphate acyltransferase [EC:2.3.1.274]	21	1	1	1	1	1	1	1	1	1	1	1	1	1	1	1	1	1	1	1	1	1
K03624	greA	transcription elongation factor GreA	21	1	1	1	1	1	1	1	1	1	1	1	1	1	1	1	1	1	1	1	1	1
K03625	nusB	transcription antitermination protein NusB	21	1	1	1	1	1	1	1	1	1	1	1	1	1	1	1	1	1	1	1	1	1
K03628	rho	transcription termination factor Rho	21	1	1	1	1	1	1	1	1	1	1	1	1	1	1	1	1	1	1	1	1	1
K03631	recN	DNA repair protein RecN (Recombination protein N)	21	1	1	1	1	1	1	1	1	1	1	1	1	1	1	1	1	1	1	1	1	1
K03634	lolA	outer membrane lipoprotein carrier protein	21	1	1	1	1	1	1	1	1	1	1	1	1	1	1	1	1	1	1	1	1	1
K03635	MOCS2B	moaE	21	1	1	1	1	1	1	1	1	1	1	1	1	1	1	1	1	1	1	1	1	1
K03636	moaD	cysO	21	1	1	1	1	1	1	1	1	1	1	1	1	1	1	1	1	1	1	1	1	1
K03637	moaC	CNX3	21	1	1	1	1	1	1	1	1	1	1	1	1	1	1	1	1	1	1	1	1	1
K03639	moaA	CNX2	21	1	1	1	1	1	1	1	1	1	1	1	1	1	1	1	1	1	1	1	1	1
K03640	pal	peptidoglycan-associated lipoprotein	21	1	1	1	1	1	1	1	1	1	1	1	1	1	1	1	1	1	1	1	1	1
K03641	tolB	TolB protein	21	1	1	1	1	1	1	1	1	1	1	1	1	1	1	1	1	1	1	1	1	1
K03642	rlpA	peptidoglycan lytic transglycosylase [EC:4.2.2.29]	21	1	1	1	1	1	1	1	1	1	1	1	1	1	1	1	1	1	1	1	1	1
K03648	UNG	UDG	21	1	1	1	1	1	1	1	1	1	1	1	1	1	1	1	1	1	1	1	1	1
K03650	mnmE	trmE	21	1	1	1	1	1	1	1	1	1	1	1	1	1	1	1	1	1	1	1	1	1
K03655	recG	ATP-dependent DNA helicase RecG [EC:5.6.2.4]	21	1	1	1	1	1	1	1	1	1	1	1	1	1	1	1	1	1	1	1	1	1
K03657	uvrD	pcrA	21	1	1	1	1	1	1	1	1	1	1	1	1	1	1	1	1	1	1	1	1	1
K03664	smpB	SsrA-binding protein	21	1	1	1	1	1	1	1	1	1	1	1	1	1	1	1	1	1	1	1	1	1
K03667	hslU	ATP-dependent HslUV protease ATP-binding subunit HslU	21	1	1	1	1	1	1	1	1	1	1	1	1	1	1	1	1	1	1	1	1	1
K03671	TXN	trxA	21	1	1	1	1	1	1	1	1	1	1	1	1	1	1	1	1	1	1	1	1	1
K03673	dsbA	protein dithiol oxidoreductase (disulfide-forming) [EC:1.8.4.15]	21	1	1	1	1	1	1	1	1	1	1	1	1	1	1	1	1	1	1	1	1	1
K03685	rnc	DROSHA	21	1	1	1	1	1	1	1	1	1	1	1	1	1	1	1	1	1	1	1	1	1
K03686	dnaJ	molecular chaperone DnaJ	21	1	1	1	1	1	1	1	1	1	1	1	1	1	1	1	1	1	1	1	1	1
K03687	GRPE	molecular chaperone GrpE	21	1	1	1	1	1	1	1	1	1	1	1	1	1	1	1	1	1	1	1	1	1
K03694	clpA	ATP-dependent Clp protease ATP-binding subunit ClpA	21	1	1	1	1	1	1	1	1	1	1	1	1	1	1	1	1	1	1	1	1	1
K03695	clpB	ATP-dependent Clp protease ATP-binding subunit ClpB	21	1	1	1	1	1	1	1	1	1	1	1	1	1	1	1	1	1	1	1	1	1
K03701	uvrA	excinuclease ABC subunit A	21	1	1	1	1	1	1	1	1	1	1	1	1	1	1	1	1	1	1	1	1	1
K03702	uvrB	excinuclease ABC subunit B	21	1	1	1	1	1	1	1	1	1	1	1	1	1	1	1	1	1	1	1	1	1
K03703	uvrC	excinuclease ABC subunit C	21	1	1	1	1	1	1	1	1	1	1	1	1	1	1	1	1	1	1	1	1	1
K03705	hrcA	heat-inducible transcriptional repressor	21	1	1	1	1	1	1	1	1	1	1	1	1	1	1	1	1	1	1	1	1	1
K03707	tenA	thiaminase (transcriptional activator TenA) [EC:3.5.99.2]	21	1	1	1	1	1	1	1	1	1	1	1	1	1	1	1	1	1	1	1	1	1
K03711	fur	zur	21	1	1	1	1	1	1	1	1	1	1	1	1	1	1	1	1	1	1	1	1	1
K03723	mfd	transcription-repair coupling factor (superfamily II helicase) [EC:5.6.2.4]	21	1	1	1	1	1	1	1	1	1	1	1	1	1	1	1	1	1	1	1	1	1
K03737	por	nifJ	21	1	1	1	1	1	1	1	1	1	1	1	1	1	1	1	1	1	1	1	1	1
K03743	pncC	nicotinamide-nucleotide amidase [EC:3.5.1.42]	21	1	1	1	1	1	1	1	1	1	1	1	1	1	1	1	1	1	1	1	1	1
K03749	dedD	DedD protein	21	1	1	1	1	1	1	1	1	1	1	1	1	1	1	1	1	1	1	1	1	1
K03750	moeA	molybdopterin molybdotransferase [EC:2.10.1.1]	21	1	1	1	1	1	1	1	1	1	1	1	1	1	1	1	1	1	1	1	1	1
K03752	mobA	molybdenum cofactor guanylyltransferase [EC:2.7.7.77]	21	1	1	1	1	1	1	1	1	1	1	1	1	1	1	1	1	1	1	1	1	1
K03753	mobB	molybdopterin-guanine dinucleotide biosynthesis adapter protein	21	1	1	1	1	1	1	1	1	1	1	1	1	1	1	1	1	1	1	1	1	1
K03760	eptA	pmrC	21	1	1	1	1	1	1	1	1	1	1	1	1	1	1	1	1	1	1	1	1	1
K03767	PPIA	peptidyl-prolyl cis-trans isomerase A (cyclophilin A) [EC:5.2.1.8]	21	1	1	1	1	1	1	1	1	1	1	1	1	1	1	1	1	1	1	1	1	1
K03768	PPIB	ppiB	21	1	1	1	1	1	1	1	1	1	1	1	1	1	1	1	1	1	1	1	1	1
K03770	ppiD	peptidyl-prolyl cis-trans isomerase D [EC:5.2.1.8]	21	1	1	1	1	1	1	1	1	1	1	1	1	1	1	1	1	1	1	1	1	1
K03775	slyD	FKBP-type peptidyl-prolyl cis-trans isomerase SlyD [EC:5.2.1.8]	21	1	1	1	1	1	1	1	1	1	1	1	1	1	1	1	1	1	1	1	1	1
K03781	katE	CAT	21	1	1	1	1	1	1	1	1	1	1	1	1	1	1	1	1	1	1	1	1	1
K03786	aroQ	qutE	21	1	1	1	1	1	1	1	1	1	1	1	1	1	1	1	1	1	1	1	1	1
K03787	surE	5'/3'-nucleotidase [EC:3.1.3.5 3.1.3.6]	21	1	1	1	1	1	1	1	1	1	1	1	1	1	1	1	1	1	1	1	1	1
K03796	bax	Bax protein	21	1	1	1	1	1	1	1	1	1	1	1	1	1	1	1	1	1	1	1	1	1
K03797	E3.4.21.102	prc	21	1	1	1	1	1	1	1	1	1	1	1	1	1	1	1	1	1	1	1	1	1
K03798	ftsH	hflB	21	1	1	1	1	1	1	1	1	1	1	1	1	1	1	1	1	1	1	1	1	1
K03820	lnt	apolipoprotein N-acyltransferase [EC:2.3.1.269]	21	1	1	1	1	1	1	1	1	1	1	1	1	1	1	1	1	1	1	1	1	1
K03831	mogA	molybdopterin adenylyltransferase [EC:2.7.7.75]	21	1	1	1	1	1	1	1	1	1	1	1	1	1	1	1	1	1	1	1	1	1
K03832	tonB	periplasmic protein TonB	21	1	1	1	1	1	1	1	1	1	1	1	1	1	1	1	1	1	1	1	1	1
K03833	selB	EEFSEC	21	1	1	1	1	1	1	1	1	1	1	1	1	1	1	1	1	1	1	1	1	1
K03837	sdaC	serine transporter	21	1	1	1	1	1	1	1	1	1	1	1	1	1	1	1	1	1	1	1	1	1
K03839	fldA	nifF	21	1	1	1	1	1	1	1	1	1	1	1	1	1	1	1	1	1	1	1	1	1
K03841	FBP	fbp	21	1	1	1	1	1	1	1	1	1	1	1	1	1	1	1	1	1	1	1	1	1
K03923	mdaB	NADPH dehydrogenase (quinone) [EC:1.6.5.10]	21	1	1	1	1	1	1	1	1	1	1	1	1	1	1	1	1	1	1	1	1	1
K03977	engA	der	21	1	1	1	1	1	1	1	1	1	1	1	1	1	1	1	1	1	1	1	1	1
K03978	engB	GTP-binding protein	21	1	1	1	1	1	1	1	1	1	1	1	1	1	1	1	1	1	1	1	1	1
K03979	obgE	cgtA	21	1	1	1	1	1	1	1	1	1	1	1	1	1	1	1	1	1	1	1	1	1
K03980	murJ	mviN	21	1	1	1	1	1	1	1	1	1	1	1	1	1	1	1	1	1	1	1	1	1
K03981	dsbC	thiol:disulfide interchange protein DsbC [EC:5.3.4.1]	21	1	1	1	1	1	1	1	1	1	1	1	1	1	1	1	1	1	1	1	1	1
K04042	glmU	bifunctional UDP-N-acetylglucosamine pyrophosphorylase / glucosamine-1-phosphate N-acetyltransferase [EC:2.7.7.23 2.3.1.157]	21	1	1	1	1	1	1	1	1	1	1	1	1	1	1	1	1	1	1	1	1	1
K04043	dnaK	HSPA9	21	1	1	1	1	1	1	1	1	1	1	1	1	1	1	1	1	1	1	1	1	1
K04047	dps	starvation-inducible DNA-binding protein	21	1	1	1	1	1	1	1	1	1	1	1	1	1	1	1	1	1	1	1	1	1
K04061	flhB2	flagellar biosynthesis protein	21	1	1	1	1	1	1	1	1	1	1	1	1	1	1	1	1	1	1	1	1	1
K04066	priA	primosomal protein N' (replication factor Y) (superfamily II helicase) [EC:5.6.2.4]	21	1	1	1	1	1	1	1	1	1	1	1	1	1	1	1	1	1	1	1	1	1
K04075	tilS	mesJ	21	1	1	1	1	1	1	1	1	1	1	1	1	1	1	1	1	1	1	1	1	1
K04077	groEL	HSPD1	21	1	1	1	1	1	1	1	1	1	1	1	1	1	1	1	1	1	1	1	1	1
K04078	groES	HSPE1	21	1	1	1	1	1	1	1	1	1	1	1	1	1	1	1	1	1	1	1	1	1
K04079	HSP90A	htpG	21	1	1	1	1	1	1	1	1	1	1	1	1	1	1	1	1	1	1	1	1	1
K04084	dsbD	dipZ	21	1	1	1	1	1	1	1	1	1	1	1	1	1	1	1	1	1	1	1	1	1
K04096	smf	DNA processing protein	21	1	1	1	1	1	1	1	1	1	1	1	1	1	1	1	1	1	1	1	1	1
K04485	radA	sms	21	1	1	1	1	1	1	1	1	1	1	1	1	1	1	1	1	1	1	1	1	1
K04487	iscS	NFS1	21	1	1	1	1	1	1	1	1	1	1	1	1	1	1	1	1	1	1	1	1	1
K04517	tyrA2	prephenate dehydrogenase [EC:1.3.1.12]	21	1	1	1	1	1	1	1	1	1	1	1	1	1	1	1	1	1	1	1	1	1
K04562	flhG	fleN	21	1	1	1	1	1	1	1	1	1	1	1	1	1	1	1	1	1	1	1	1	1
K04564	SOD2	superoxide dismutase	21	1	1	1	1	1	1	1	1	1	1	1	1	1	1	1	1	1	1	1	1	1
K04567	KARS	lysS	21	1	1	1	1	1	1	1	1	1	1	1	1	1	1	1	1	1	1	1	1	1
K04651	hypA	hybF	21	1	1	1	1	1	1	1	1	1	1	1	1	1	1	1	1	1	1	1	1	1
K04652	hypB	hydrogenase nickel incorporation protein HypB	21	1	1	1	1	1	1	1	1	1	1	1	1	1	1	1	1	1	1	1	1	1
K04653	hypC	hydrogenase expression/formation protein HypC	21	1	1	1	1	1	1	1	1	1	1	1	1	1	1	1	1	1	1	1	1	1
K04654	hypD	hydrogenase expression/formation protein HypD	21	1	1	1	1	1	1	1	1	1	1	1	1	1	1	1	1	1	1	1	1	1
K04655	hypE	hydrogenase expression/formation protein HypE	21	1	1	1	1	1	1	1	1	1	1	1	1	1	1	1	1	1	1	1	1	1
K04656	hypF	hydrogenase maturation protein HypF	21	1	1	1	1	1	1	1	1	1	1	1	1	1	1	1	1	1	1	1	1	1
K04744	lptD	imp	21	1	1	1	1	1	1	1	1	1	1	1	1	1	1	1	1	1	1	1	1	1
K04753	sufI	suppressor of ftsI	21	1	1	1	1	1	1	1	1	1	1	1	1	1	1	1	1	1	1	1	1	1
K04754	mlaA	vacJ	21	1	1	1	1	1	1	1	1	1	1	1	1	1	1	1	1	1	1	1	1	1
K04758	feoA	ferrous iron transport protein A	21	1	1	1	1	1	1	1	1	1	1	1	1	1	1	1	1	1	1	1	1	1
K04759	feoB	ferrous iron transport protein B	21	1	1	1	1	1	1	1	1	1	1	1	1	1	1	1	1	1	1	1	1	1
K04763	xerD	integrase/recombinase XerD	21	1	1	1	1	1	1	1	1	1	1	1	1	1	1	1	1	1	1	1	1	1
K04771	degP	htrA	21	1	1	1	1	1	1	1	1	1	1	1	1	1	1	1	1	1	1	1	1	1
K04773	sppA	protease IV [EC:3.4.21.-]	21	1	1	1	1	1	1	1	1	1	1	1	1	1	1	1	1	1	1	1	1	1
K05366	mrcA	penicillin-binding protein 1A [EC:2.4.99.28 3.4.16.4]	21	1	1	1	1	1	1	1	1	1	1	1	1	1	1	1	1	1	1	1	1	1
K05515	mrdA	penicillin-binding protein 2 [EC:3.4.16.4]	21	1	1	1	1	1	1	1	1	1	1	1	1	1	1	1	1	1	1	1	1	1
K05516	cbpA	curved DNA-binding protein	21	1	1	1	1	1	1	1	1	1	1	1	1	1	1	1	1	1	1	1	1	1
K05540	dusB	tRNA-dihydrouridine synthase B [EC:1.-.-.-]	21	1	1	1	1	1	1	1	1	1	1	1	1	1	1	1	1	1	1	1	1	1
K05595	marC	multiple antibiotic resistance protein	21	1	1	1	1	1	1	1	1	1	1	1	1	1	1	1	1	1	1	1	1	1
K05685	macB	macrolide transport system ATP-binding/permease protein [EC:7.6.2.-]	21	1	1	1	1	1	1	1	1	1	1	1	1	1	1	1	1	1	1	1	1	1
K05801	djlA	DnaJ like chaperone protein	21	1	1	1	1	1	1	1	1	1	1	1	1	1	1	1	1	1	1	1	1	1
K05807	bamD	outer membrane protein assembly factor BamD	21	1	1	1	1	1	1	1	1	1	1	1	1	1	1	1	1	1	1	1	1	1
K05810	LACC1	yfiH	21	1	1	1	1	1	1	1	1	1	1	1	1	1	1	1	1	1	1	1	1	1
K05837	rodA	mrdB	21	1	1	1	1	1	1	1	1	1	1	1	1	1	1	1	1	1	1	1	1	1
K05916	hmp	YHB1	21	1	1	1	1	1	1	1	1	1	1	1	1	1	1	1	1	1	1	1	1	1
K05922	hydB	quinone-reactive Ni/Fe-hydrogenase large subunit [EC:1.12.5.1]	21	1	1	1	1	1	1	1	1	1	1	1	1	1	1	1	1	1	1	1	1	1
K05927	hydA	quinone-reactive Ni/Fe-hydrogenase small subunit [EC:1.12.5.1]	21	1	1	1	1	1	1	1	1	1	1	1	1	1	1	1	1	1	1	1	1	1
K05939	aas	acyl-[acyl-carrier-protein]-phospholipid O-acyltransferase / long-chain-fatty-acid--[acyl-carrier-protein] ligase [EC:2.3.1.40 6.2.1.20]	21	1	1	1	1	1	1	1	1	1	1	1	1	1	1	1	1	1	1	1	1	1
K06013	STE24	STE24 endopeptidase [EC:3.4.24.84]	21	1	1	1	1	1	1	1	1	1	1	1	1	1	1	1	1	1	1	1	1	1
K06041	kdsD	kpsF	21	1	1	1	1	1	1	1	1	1	1	1	1	1	1	1	1	1	1	1	1	1
K06147	ABCB-BAC	ATP-binding cassette	21	1	1	1	1	1	1	1	1	1	1	1	1	1	1	1	1	1	1	1	1	1
K06148	ABCC-BAC	ATP-binding cassette	21	1	1	1	1	1	1	1	1	1	1	1	1	1	1	1	1	1	1	1	1	1
K06153	bacA	undecaprenyl-diphosphatase [EC:3.6.1.27]	21	1	1	1	1	1	1	1	1	1	1	1	1	1	1	1	1	1	1	1	1	1
K06159	yojI	multidrug/microcin transport system ATP-binding/permease protein	21	1	1	1	1	1	1	1	1	1	1	1	1	1	1	1	1	1	1	1	1	1
K06160	pvdE	putative pyoverdin transport system ATP-binding/permease protein	21	1	1	1	1	1	1	1	1	1	1	1	1	1	1	1	1	1	1	1	1	1
K06168	CDK5RAP1	miaB	21	1	1	1	1	1	1	1	1	1	1	1	1	1	1	1	1	1	1	1	1	1
K06173	truA	PUS1	21	1	1	1	1	1	1	1	1	1	1	1	1	1	1	1	1	1	1	1	1	1
K06176	truD	PUS7	21	1	1	1	1	1	1	1	1	1	1	1	1	1	1	1	1	1	1	1	1	1
K06178	rluB	23S rRNA pseudouridine2605 synthase [EC:5.4.99.22]	21	1	1	1	1	1	1	1	1	1	1	1	1	1	1	1	1	1	1	1	1	1
K06179	rluC	23S rRNA pseudouridine955/2504/2580 synthase [EC:5.4.99.24]	21	1	1	1	1	1	1	1	1	1	1	1	1	1	1	1	1	1	1	1	1	1
K06180	rluD	23S rRNA pseudouridine1911/1915/1917 synthase [EC:5.4.99.23]	21	1	1	1	1	1	1	1	1	1	1	1	1	1	1	1	1	1	1	1	1	1
K06187	recR	recombination protein RecR	21	1	1	1	1	1	1	1	1	1	1	1	1	1	1	1	1	1	1	1	1	1
K06193	phnA	protein PhnA	21	1	1	1	1	1	1	1	1	1	1	1	1	1	1	1	1	1	1	1	1	1
K06204	dksA	RNA polymerase-binding transcription factor	21	1	1	1	1	1	1	1	1	1	1	1	1	1	1	1	1	1	1	1	1	1
K06207	typA	bipA	21	1	1	1	1	1	1	1	1	1	1	1	1	1	1	1	1	1	1	1	1	1
K06287	yhdE	nucleoside triphosphate pyrophosphatase [EC:3.6.1.-]	21	1	1	1	1	1	1	1	1	1	1	1	1	1	1	1	1	1	1	1	1	1
K06346	jag	spoIIIJ-associated protein	21	1	1	1	1	1	1	1	1	1	1	1	1	1	1	1	1	1	1	1	1	1
K06442	tlyA	23S rRNA (cytidine1920-2'-O)/16S rRNA (cytidine1409-2'-O)-methyltransferase [EC:2.1.1.226 2.1.1.227]	21	1	1	1	1	1	1	1	1	1	1	1	1	1	1	1	1	1	1	1	1	1
K06603	flaG	flagellar protein FlaG	21	1	1	1	1	1	1	1	1	1	1	1	1	1	1	1	1	1	1	1	1	1
K06861	lptB	lipopolysaccharide export system ATP-binding protein [EC:7.5.2.5]	21	1	1	1	1	1	1	1	1	1	1	1	1	1	1	1	1	1	1	1	1	1
K06867	K06867	uncharacterized protein	21	1	1	1	1	1	1	1	1	1	1	1	1	1	1	1	1	1	1	1	1	1
K06882	K06882	uncharacterized protein	21	1	1	1	1	1	1	1	1	1	1	1	1	1	1	1	1	1	1	1	1	1
K06886	glbN	hemoglobin	21	1	1	1	1	1	1	1	1	1	1	1	1	1	1	1	1	1	1	1	1	1
K06891	clpS	ATP-dependent Clp protease adaptor protein ClpS	21	1	1	1	1	1	1	1	1	1	1	1	1	1	1	1	1	1	1	1	1	1
K06895	lysE	argO	21	1	1	1	1	1	1	1	1	1	1	1	1	1	1	1	1	1	1	1	1	1
K06901	pbuG	azgA	21	1	1	1	1	1	1	1	1	1	1	1	1	1	1	1	1	1	1	1	1	1
K06917	selU	mnmH	21	1	1	1	1	1	1	1	1	1	1	1	1	1	1	1	1	1	1	1	1	1
K06920	queC	7-cyano-7-deazaguanine synthase [EC:6.3.4.20]	21	1	1	1	1	1	1	1	1	1	1	1	1	1	1	1	1	1	1	1	1	1
K06921	K06921	uncharacterized protein	21	1	1	1	1	1	1	1	1	1	1	1	1	1	1	1	1	1	1	1	1	1
K06925	tsaE	tRNA threonylcarbamoyladenosine biosynthesis protein TsaE	21	1	1	1	1	1	1	1	1	1	1	1	1	1	1	1	1	1	1	1	1	1
K06940	K06940	uncharacterized protein	21	1	1	1	1	1	1	1	1	1	1	1	1	1	1	1	1	1	1	1	1	1
K06941	rlmN	23S rRNA (adenine2503-C2)-methyltransferase [EC:2.1.1.192]	21	1	1	1	1	1	1	1	1	1	1	1	1	1	1	1	1	1	1	1	1	1
K06942	ychF	ribosome-binding ATPase	21	1	1	1	1	1	1	1	1	1	1	1	1	1	1	1	1	1	1	1	1	1
K06960	K06960	uncharacterized protein	21	1	1	1	1	1	1	1	1	1	1	1	1	1	1	1	1	1	1	1	1	1
K06966	ppnN	pyrimidine/purine-5'-nucleotide nucleosidase [EC:3.2.2.10 3.2.2.-]	21	1	1	1	1	1	1	1	1	1	1	1	1	1	1	1	1	1	1	1	1	1
K06997	yggS	PROSC	21	1	1	1	1	1	1	1	1	1	1	1	1	1	1	1	1	1	1	1	1	1
K07003	K07003	uncharacterized protein	21	1	1	1	1	1	1	1	1	1	1	1	1	1	1	1	1	1	1	1	1	1
K07023	YGK1	HDDC2	21	1	1	1	1	1	1	1	1	1	1	1	1	1	1	1	1	1	1	1	1	1
K07042	ybeY	yqfG	21	1	1	1	1	1	1	1	1	1	1	1	1	1	1	1	1	1	1	1	1	1
K07043	upp	UTP pyrophosphatase [EC:3.6.1.-]	21	1	1	1	1	1	1	1	1	1	1	1	1	1	1	1	1	1	1	1	1	1
K07056	rsmI	16S rRNA (cytidine1402-2'-O)-methyltransferase [EC:2.1.1.198]	21	1	1	1	1	1	1	1	1	1	1	1	1	1	1	1	1	1	1	1	1	1
K07058	K07058	membrane protein	21	1	1	1	1	1	1	1	1	1	1	1	1	1	1	1	1	1	1	1	1	1
K07082	mltG	peptidoglycan lytic transglycosylase G [EC:4.2.2.29]	21	1	1	1	1	1	1	1	1	1	1	1	1	1	1	1	1	1	1	1	1	1
K07084	yuiF	putative amino acid transporter	21	1	1	1	1	1	1	1	1	1	1	1	1	1	1	1	1	1	1	1	1	1
K07088			21	1	1	1	1	1	1	1	1	1	1	1	1	1	1	1	1	1	1	1	1	1
K07090	K07090	uncharacterized protein	21	1	1	1	1	1	1	1	1	1	1	1	1	1	1	1	1	1	1	1	1	1
K07091	lptF	lipopolysaccharide export system permease protein	21	1	1	1	1	1	1	1	1	1	1	1	1	1	1	1	1	1	1	1	1	1
K07097	K07097	uncharacterized protein	21	1	1	1	1	1	1	1	1	1	1	1	1	1	1	1	1	1	1	1	1	1
K07098	K07098	uncharacterized protein	21	1	1	1	1	1	1	1	1	1	1	1	1	1	1	1	1	1	1	1	1	1
K07107	ybgC	acyl-CoA thioester hydrolase [EC:3.1.2.-]	21	1	1	1	1	1	1	1	1	1	1	1	1	1	1	1	1	1	1	1	1	1
K07112	K07112	uncharacterized protein	21	1	1	1	1	1	1	1	1	1	1	1	1	1	1	1	1	1	1	1	1	1
K07113	fxsA	UPF0716 protein FxsA	21	1	1	1	1	1	1	1	1	1	1	1	1	1	1	1	1	1	1	1	1	1
K07133	K07133	uncharacterized protein	21	1	1	1	1	1	1	1	1	1	1	1	1	1	1	1	1	1	1	1	1	1
K07147	msrP	methionine sulfoxide reductase catalytic subunit [EC:1.8.-.-]	21	1	1	1	1	1	1	1	1	1	1	1	1	1	1	1	1	1	1	1	1	1
K07151	STT3	dolichyl-diphosphooligosaccharide---protein glycosyltransferase [EC:2.4.99.18]	21	1	1	1	1	1	1	1	1	1	1	1	1	1	1	1	1	1	1	1	1	1
K07152	SCO1	protein SCO1	21	1	1	1	1	1	1	1	1	1	1	1	1	1	1	1	1	1	1	1	1	1
K07164	K07164	uncharacterized protein	21	1	1	1	1	1	1	1	1	1	1	1	1	1	1	1	1	1	1	1	1	1
K07216	hr	hemerythrin	21	1	1	1	1	1	1	1	1	1	1	1	1	1	1	1	1	1	1	1	1	1
K07226	hutZ	hugZ	21	1	1	1	1	1	1	1	1	1	1	1	1	1	1	1	1	1	1	1	1	1
K07230	p19	ftrA	21	1	1	1	1	1	1	1	1	1	1	1	1	1	1	1	1	1	1	1	1	1
K07243	FTR	FTH1	21	1	1	1	1	1	1	1	1	1	1	1	1	1	1	1	1	1	1	1	1	1
K07265	kpsS	lipB	21	1	1	1	1	1	1	1	1	1	1	1	1	1	1	1	1	1	1	1	1	1
K07266	kpsC	lipA	21	1	1	1	1	1	1	1	1	1	1	1	1	1	1	1	1	1	1	1	1	1
K07277	SAM50	TOB55	21	1	1	1	1	1	1	1	1	1	1	1	1	1	1	1	1	1	1	1	1	1
K07288	tspA	uncharacterized membrane protein	21	1	1	1	1	1	1	1	1	1	1	1	1	1	1	1	1	1	1	1	1	1
K07304	msrA	peptide-methionine (S)-S-oxide reductase [EC:1.8.4.11]	21	1	1	1	1	1	1	1	1	1	1	1	1	1	1	1	1	1	1	1	1	1
K07318	K07318	adenine-specific DNA-methyltransferase [EC:2.1.1.72]	21	1	1	1	1	1	1	1	1	1	1	1	1	1	1	1	1	1	1	1	1	1
K07323	mlaC	phospholipid transport system substrate-binding protein	21	1	1	1	1	1	1	1	1	1	1	1	1	1	1	1	1	1	1	1	1	1
K07337	K07337	penicillin-binding protein activator	21	1	1	1	1	1	1	1	1	1	1	1	1	1	1	1	1	1	1	1	1	1
K07391	comM	magnesium chelatase family protein	21	1	1	1	1	1	1	1	1	1	1	1	1	1	1	1	1	1	1	1	1	1
K07447	ruvX	putative pre-16S rRNA nuclease [EC:3.1.-.-]	21	1	1	1	1	1	1	1	1	1	1	1	1	1	1	1	1	1	1	1	1	1
K07452	mcrB	5-methylcytosine-specific restriction enzyme B [EC:3.1.21.-]	21	1	1	1	1	1	1	1	1	1	1	1	1	1	1	1	1	1	1	1	1	1
K07456	mutS2	DNA mismatch repair protein MutS2	21	1	1	1	1	1	1	1	1	1	1	1	1	1	1	1	1	1	1	1	1	1
K07457	K07457	endonuclease III related protein	21	1	1	1	1	1	1	1	1	1	1	1	1	1	1	1	1	1	1	1	1	1
K07460	yraN	putative endonuclease	21	1	1	1	1	1	1	1	1	1	1	1	1	1	1	1	1	1	1	1	1	1
K07462	recJ	single-stranded-DNA-specific exonuclease [EC:3.1.-.-]	21	1	1	1	1	1	1	1	1	1	1	1	1	1	1	1	1	1	1	1	1	1
K07478	ycaJ	putative ATPase	21	1	1	1	1	1	1	1	1	1	1	1	1	1	1	1	1	1	1	1	1	1
K07501	K07501	3'-5' exonuclease	21	1	1	1	1	1	1	1	1	1	1	1	1	1	1	1	1	1	1	1	1	1
K07552	bcr	tcaB	21	1	1	1	1	1	1	1	1	1	1	1	1	1	1	1	1	1	1	1	1	1
K07568	queA	S-adenosylmethionine:tRNA ribosyltransferase-isomerase [EC:2.4.99.17]	21	1	1	1	1	1	1	1	1	1	1	1	1	1	1	1	1	1	1	1	1	1
K07710	atoS	two-component system	21	1	1	1	1	1	1	1	1	1	1	1	1	1	1	1	1	1	1	1	1	1
K07791	dcuA	anaerobic C4-dicarboxylate transporter DcuA	21	1	1	1	1	1	1	1	1	1	1	1	1	1	1	1	1	1	1	1	1	1
K07792	dcuB	anaerobic C4-dicarboxylate transporter DcuB	21	1	1	1	1	1	1	1	1	1	1	1	1	1	1	1	1	1	1	1	1	1
K07862	sstT	serine/threonine transporter	21	1	1	1	1	1	1	1	1	1	1	1	1	1	1	1	1	1	1	1	1	1
K08077	NUDT14	UDP-sugar diphosphatase [EC:3.6.1.45]	21	1	1	1	1	1	1	1	1	1	1	1	1	1	1	1	1	1	1	1	1	1
K08296	sixA	phosphohistidine phosphatase [EC:3.1.3.-]	21	1	1	1	1	1	1	1	1	1	1	1	1	1	1	1	1	1	1	1	1	1
K08303	prtC	trhP	21	1	1	1	1	1	1	1	1	1	1	1	1	1	1	1	1	1	1	1	1	1
K08307	mltD	dniR	21	1	1	1	1	1	1	1	1	1	1	1	1	1	1	1	1	1	1	1	1	1
K08309	slt	peptidoglycan lytic transglycosylase [EC:4.2.2.29]	21	1	1	1	1	1	1	1	1	1	1	1	1	1	1	1	1	1	1	1	1	1
K08311	nudH	putative (di)nucleoside polyphosphate hydrolase [EC:3.6.1.-]	21	1	1	1	1	1	1	1	1	1	1	1	1	1	1	1	1	1	1	1	1	1
K08591	plsY	acyl phosphate:glycerol-3-phosphate acyltransferase [EC:2.3.1.275]	21	1	1	1	1	1	1	1	1	1	1	1	1	1	1	1	1	1	1	1	1	1
K08602	pepF	pepB	21	1	1	1	1	1	1	1	1	1	1	1	1	1	1	1	1	1	1	1	1	1
K08738	CYC	cytochrome c	21	1	1	1	1	1	1	1	1	1	1	1	1	1	1	1	1	1	1	1	1	1
K08973	hemJ	protoporphyrinogen IX oxidase [EC:1.3.99.-]	21	1	1	1	1	1	1	1	1	1	1	1	1	1	1	1	1	1	1	1	1	1
K09022	ridA	tdcF	21	1	1	1	1	1	1	1	1	1	1	1	1	1	1	1	1	1	1	1	1	1
K09117	K09117	uncharacterized protein	21	1	1	1	1	1	1	1	1	1	1	1	1	1	1	1	1	1	1	1	1	1
K09457	queF	7-cyano-7-deazaguanine reductase [EC:1.7.1.13]	21	1	1	1	1	1	1	1	1	1	1	1	1	1	1	1	1	1	1	1	1	1
K09458	fabF	OXSM	21	1	1	1	1	1	1	1	1	1	1	1	1	1	1	1	1	1	1	1	1	1
K09688	kpsM	capsular polysaccharide transport system permease protein	21	1	1	1	1	1	1	1	1	1	1	1	1	1	1	1	1	1	1	1	1	1
K09689	kpsT	capsular polysaccharide transport system ATP-binding protein [EC:7.6.2.12]	21	1	1	1	1	1	1	1	1	1	1	1	1	1	1	1	1	1	1	1	1	1
K09710	ybeB	ribosome-associated protein	21	1	1	1	1	1	1	1	1	1	1	1	1	1	1	1	1	1	1	1	1	1
K09747	ebfC	nucleoid-associated protein EbfC	21	1	1	1	1	1	1	1	1	1	1	1	1	1	1	1	1	1	1	1	1	1
K09748	rimP	ribosome maturation factor RimP	21	1	1	1	1	1	1	1	1	1	1	1	1	1	1	1	1	1	1	1	1	1
K09761	rsmE	16S rRNA (uracil1498-N3)-methyltransferase [EC:2.1.1.193]	21	1	1	1	1	1	1	1	1	1	1	1	1	1	1	1	1	1	1	1	1	1
K09765	queH	epoxyqueuosine reductase [EC:1.17.99.6]	21	1	1	1	1	1	1	1	1	1	1	1	1	1	1	1	1	1	1	1	1	1
K09767	yajQ	cyclic-di-GMP-binding protein	21	1	1	1	1	1	1	1	1	1	1	1	1	1	1	1	1	1	1	1	1	1
K09774	lptA	lipopolysaccharide export system protein LptA	21	1	1	1	1	1	1	1	1	1	1	1	1	1	1	1	1	1	1	1	1	1
K09778	lpxJ	Kdo2-lipid IVA 3' secondary acyltransferase [EC:2.3.1.-]	21	1	1	1	1	1	1	1	1	1	1	1	1	1	1	1	1	1	1	1	1	1
K09789	bioG	pimeloyl-[acyl-carrier protein] methyl ester esterase [EC:3.1.1.85]	21	1	1	1	1	1	1	1	1	1	1	1	1	1	1	1	1	1	1	1	1	1
K09792	K09792	uncharacterized protein	21	1	1	1	1	1	1	1	1	1	1	1	1	1	1	1	1	1	1	1	1	1
K09794	K09794	uncharacterized protein	21	1	1	1	1	1	1	1	1	1	1	1	1	1	1	1	1	1	1	1	1	1
K09796	pccA	periplasmic copper chaperone A	21	1	1	1	1	1	1	1	1	1	1	1	1	1	1	1	1	1	1	1	1	1
K09798	K09798	uncharacterized protein	21	1	1	1	1	1	1	1	1	1	1	1	1	1	1	1	1	1	1	1	1	1
K09804	K09804	uncharacterized protein	21	1	1	1	1	1	1	1	1	1	1	1	1	1	1	1	1	1	1	1	1	1
K09811	ftsX	cell division transport system permease protein	21	1	1	1	1	1	1	1	1	1	1	1	1	1	1	1	1	1	1	1	1	1
K09812	ftsE	cell division transport system ATP-binding protein	21	1	1	1	1	1	1	1	1	1	1	1	1	1	1	1	1	1	1	1	1	1
K09815	znuA	zinc transport system substrate-binding protein	21	1	1	1	1	1	1	1	1	1	1	1	1	1	1	1	1	1	1	1	1	1
K09816	znuB	zinc transport system permease protein	21	1	1	1	1	1	1	1	1	1	1	1	1	1	1	1	1	1	1	1	1	1
K09817	znuC	zinc transport system ATP-binding protein [EC:7.2.2.20]	21	1	1	1	1	1	1	1	1	1	1	1	1	1	1	1	1	1	1	1	1	1
K09825	perR	Fur family transcriptional regulator	21	1	1	1	1	1	1	1	1	1	1	1	1	1	1	1	1	1	1	1	1	1
K09859	K09859	uncharacterized protein	21	1	1	1	1	1	1	1	1	1	1	1	1	1	1	1	1	1	1	1	1	1
K09860	flgP	outer membrane protein FlgP	21	1	1	1	1	1	1	1	1	1	1	1	1	1	1	1	1	1	1	1	1	1
K09861	K09861	uncharacterized protein	21	1	1	1	1	1	1	1	1	1	1	1	1	1	1	1	1	1	1	1	1	1
K09903	pyrH	uridylate kinase [EC:2.7.4.22]	21	1	1	1	1	1	1	1	1	1	1	1	1	1	1	1	1	1	1	1	1	1
K09943	K09943	uncharacterized protein	21	1	1	1	1	1	1	1	1	1	1	1	1	1	1	1	1	1	1	1	1	1
K09944	K09944	uncharacterized protein	21	1	1	1	1	1	1	1	1	1	1	1	1	1	1	1	1	1	1	1	1	1
K09979	K09979	uncharacterized protein	21	1	1	1	1	1	1	1	1	1	1	1	1	1	1	1	1	1	1	1	1	1
K10026	queE	7-carboxy-7-deazaguanine synthase [EC:4.3.99.3]	21	1	1	1	1	1	1	1	1	1	1	1	1	1	1	1	1	1	1	1	1	1
K10107	kpsE	capsular polysaccharide transport system permease protein	21	1	1	1	1	1	1	1	1	1	1	1	1	1	1	1	1	1	1	1	1	1
K10747	LIG1	DNA ligase 1 [EC:6.5.1.1 6.5.1.6 6.5.1.7]	21	1	1	1	1	1	1	1	1	1	1	1	1	1	1	1	1	1	1	1	1	1
K10773	NTHL1	nth	21	1	1	1	1	1	1	1	1	1	1	1	1	1	1	1	1	1	1	1	1	1
K10806	yciA	acyl-CoA thioesterase YciA [EC:3.1.2.-]	21	1	1	1	1	1	1	1	1	1	1	1	1	1	1	1	1	1	1	1	1	1
K10938	acfC	accessory colonization factor AcfC	21	1	1	1	1	1	1	1	1	1	1	1	1	1	1	1	1	1	1	1	1	1
K11015	cdtC	cytolethal distending toxin subunit C	21	1	1	1	1	1	1	1	1	1	1	1	1	1	1	1	1	1	1	1	1	1
K11065	tpx	thioredoxin-dependent peroxiredoxin [EC:1.11.1.24]	21	1	1	1	1	1	1	1	1	1	1	1	1	1	1	1	1	1	1	1	1	1
K11085	msbA	ATP-binding cassette	21	1	1	1	1	1	1	1	1	1	1	1	1	1	1	1	1	1	1	1	1	1
K11103	dctA	aerobic C4-dicarboxylate transport protein	21	1	1	1	1	1	1	1	1	1	1	1	1	1	1	1	1	1	1	1	1	1
K11175	purN	phosphoribosylglycinamide formyltransferase 1 [EC:2.1.2.2]	21	1	1	1	1	1	1	1	1	1	1	1	1	1	1	1	1	1	1	1	1	1
K11473	glcF	glycolate dehydrogenase iron-sulfur subunit [EC:1.1.99.14]	21	1	1	1	1	1	1	1	1	1	1	1	1	1	1	1	1	1	1	1	1	1
K11720	lptG	lipopolysaccharide export system permease protein	21	1	1	1	1	1	1	1	1	1	1	1	1	1	1	1	1	1	1	1	1	1
K11749	rseP	regulator of sigma E protease [EC:3.4.24.-]	21	1	1	1	1	1	1	1	1	1	1	1	1	1	1	1	1	1	1	1	1	1
K11752	ribD	diaminohydroxyphosphoribosylaminopyrimidine deaminase / 5-amino-6-(5-phosphoribosylamino)uracil reductase [EC:3.5.4.26 1.1.1.193]	21	1	1	1	1	1	1	1	1	1	1	1	1	1	1	1	1	1	1	1	1	1
K11753	ribF	riboflavin kinase / FMN adenylyltransferase [EC:2.7.1.26 2.7.7.2]	21	1	1	1	1	1	1	1	1	1	1	1	1	1	1	1	1	1	1	1	1	1
K11754	folC	dihydrofolate synthase / folylpolyglutamate synthase [EC:6.3.2.12 6.3.2.17]	21	1	1	1	1	1	1	1	1	1	1	1	1	1	1	1	1	1	1	1	1	1
K11755	hisIE	phosphoribosyl-AMP cyclohydrolase / phosphoribosyl-ATP pyrophosphohydrolase [EC:3.5.4.19 3.6.1.31]	21	1	1	1	1	1	1	1	1	1	1	1	1	1	1	1	1	1	1	1	1	1
K11782	mqnA	chorismate dehydratase [EC:4.2.1.151]	21	1	1	1	1	1	1	1	1	1	1	1	1	1	1	1	1	1	1	1	1	1
K11784	mqnC	cyclic dehypoxanthinyl futalosine synthase [EC:1.21.98.1]	21	1	1	1	1	1	1	1	1	1	1	1	1	1	1	1	1	1	1	1	1	1
K11785	mqnD	5	21	1	1	1	1	1	1	1	1	1	1	1	1	1	1	1	1	1	1	1	1	1
K11928	putP	sodium/proline symporter	21	1	1	1	1	1	1	1	1	1	1	1	1	1	1	1	1	1	1	1	1	1
K12251	aguB	N-carbamoylputrescine amidase [EC:3.5.1.53]	21	1	1	1	1	1	1	1	1	1	1	1	1	1	1	1	1	1	1	1	1	1
K12267	msrAB	peptide methionine sulfoxide reductase msrA/msrB [EC:1.8.4.11 1.8.4.12]	21	1	1	1	1	1	1	1	1	1	1	1	1	1	1	1	1	1	1	1	1	1
K12278	mshG	MSHA biogenesis protein MshG	21	1	1	1	1	1	1	1	1	1	1	1	1	1	1	1	1	1	1	1	1	1
K12410	cobB	srtN	21	1	1	1	1	1	1	1	1	1	1	1	1	1	1	1	1	1	1	1	1	1
K12506	ispDF	2-C-methyl-D-erythritol 4-phosphate cytidylyltransferase / 2-C-methyl-D-erythritol 2	21	1	1	1	1	1	1	1	1	1	1	1	1	1	1	1	1	1	1	1	1	1
K12573	rnr	vacB	21	1	1	1	1	1	1	1	1	1	1	1	1	1	1	1	1	1	1	1	1	1
K12574	rnj	ribonuclease J [EC:3.1.-.-]	21	1	1	1	1	1	1	1	1	1	1	1	1	1	1	1	1	1	1	1	1	1
K13017	wbpE	wlbC	21	1	1	1	1	1	1	1	1	1	1	1	1	1	1	1	1	1	1	1	1	1
K13038	coaBC	dfp	21	1	1	1	1	1	1	1	1	1	1	1	1	1	1	1	1	1	1	1	1	1
K13292	lgt	umpA	21	1	1	1	1	1	1	1	1	1	1	1	1	1	1	1	1	1	1	1	1	1
K13626	fliW	flagellar assembly factor FliW	21	1	1	1	1	1	1	1	1	1	1	1	1	1	1	1	1	1	1	1	1	1
K13640	hspR	MerR family transcriptional regulator	21	1	1	1	1	1	1	1	1	1	1	1	1	1	1	1	1	1	1	1	1	1
K13747	nspC	carboxynorspermidine decarboxylase [EC:4.1.1.96]	21	1	1	1	1	1	1	1	1	1	1	1	1	1	1	1	1	1	1	1	1	1
K13788	pta	phosphate acetyltransferase [EC:2.3.1.8]	21	1	1	1	1	1	1	1	1	1	1	1	1	1	1	1	1	1	1	1	1	1
K13797	rpoBC	DNA-directed RNA polymerase subunit beta-beta' [EC:2.7.7.6]	21	1	1	1	1	1	1	1	1	1	1	1	1	1	1	1	1	1	1	1	1	1
K13819	K13819	NifU-like protein	21	1	1	1	1	1	1	1	1	1	1	1	1	1	1	1	1	1	1	1	1	1
K13821	putA	RHH-type transcriptional regulator	21	1	1	1	1	1	1	1	1	1	1	1	1	1	1	1	1	1	1	1	1	1
K13888	macA	membrane fusion protein	21	1	1	1	1	1	1	1	1	1	1	1	1	1	1	1	1	1	1	1	1	1
K13979	yahK	alcohol dehydrogenase (NADP+) [EC:1.1.1.2]	21	1	1	1	1	1	1	1	1	1	1	1	1	1	1	1	1	1	1	1	1	1
K14058	ttcA	tRNA 2-thiocytidine biosynthesis protein TtcA	21	1	1	1	1	1	1	1	1	1	1	1	1	1	1	1	1	1	1	1	1	1
K14170	pheA	chorismate mutase / prephenate dehydratase [EC:5.4.99.5 4.2.1.51]	21	1	1	1	1	1	1	1	1	1	1	1	1	1	1	1	1	1	1	1	1	1
K14261	alaC	alanine-synthesizing transaminase [EC:2.6.1.-]	21	1	1	1	1	1	1	1	1	1	1	1	1	1	1	1	1	1	1	1	1	1
K14441	rimO	ribosomal protein S12 methylthiotransferase [EC:2.8.4.4]	21	1	1	1	1	1	1	1	1	1	1	1	1	1	1	1	1	1	1	1	1	1
K14652	ribBA	3	21	1	1	1	1	1	1	1	1	1	1	1	1	1	1	1	1	1	1	1	1	1
K15256	cmoA	tRNA (cmo5U34)-methyltransferase [EC:2.1.1.-]	21	1	1	1	1	1	1	1	1	1	1	1	1	1	1	1	1	1	1	1	1	1
K15257	cmoB	tRNA (mo5U34)-methyltransferase [EC:2.1.1.-]	21	1	1	1	1	1	1	1	1	1	1	1	1	1	1	1	1	1	1	1	1	1
K15270	sam	S-adenosylmethionine uptake transporter	21	1	1	1	1	1	1	1	1	1	1	1	1	1	1	1	1	1	1	1	1	1
K15461	mnmC	tRNA 5-methylaminomethyl-2-thiouridine biosynthesis bifunctional protein [EC:2.1.1.61 1.5.-.-]	21	1	1	1	1	1	1	1	1	1	1	1	1	1	1	1	1	1	1	1	1	1
K15587	nikD	cntD	21	1	1	1	1	1	1	1	1	1	1	1	1	1	1	1	1	1	1	1	1	1
K15633	gpmI	2	21	1	1	1	1	1	1	1	1	1	1	1	1	1	1	1	1	1	1	1	1	1
K15738	uup	ABC transport system ATP-binding/permease protein	21	1	1	1	1	1	1	1	1	1	1	1	1	1	1	1	1	1	1	1	1	1
K15778	pmm-pgm	phosphomannomutase / phosphoglucomutase [EC:5.4.2.8 5.4.2.2]	21	1	1	1	1	1	1	1	1	1	1	1	1	1	1	1	1	1	1	1	1	1
K15876	nrfH	cytochrome c nitrite reductase small subunit	21	1	1	1	1	1	1	1	1	1	1	1	1	1	1	1	1	1	1	1	1	1
K15894	pseB	fnlA	21	1	1	1	1	1	1	1	1	1	1	1	1	1	1	1	1	1	1	1	1	1
K15895	pseC	UDP-4-amino-4	21	1	1	1	1	1	1	1	1	1	1	1	1	1	1	1	1	1	1	1	1	1
K15896	pseH	UDP-4-amino-4	21	1	1	1	1	1	1	1	1	1	1	1	1	1	1	1	1	1	1	1	1	1
K15897	pseG	UDP-2	21	1	1	1	1	1	1	1	1	1	1	1	1	1	1	1	1	1	1	1	1	1
K15898	pseI	neuB3	21	1	1	1	1	1	1	1	1	1	1	1	1	1	1	1	1	1	1	1	1	1
K15899	pseF	pseudaminic acid cytidylyltransferase [EC:2.7.7.81]	21	1	1	1	1	1	1	1	1	1	1	1	1	1	1	1	1	1	1	1	1	1
K15910	pglE	UDP-N-acetylbacillosamine transaminase [EC:2.6.1.34]	21	1	1	1	1	1	1	1	1	1	1	1	1	1	1	1	1	1	1	1	1	1
K15912	pglF	UDP-N-acetylglucosamine 4	21	1	1	1	1	1	1	1	1	1	1	1	1	1	1	1	1	1	1	1	1	1
K15913	pglD	UDP-N-acetylbacillosamine N-acetyltransferase [EC:2.3.1.203]	21	1	1	1	1	1	1	1	1	1	1	1	1	1	1	1	1	1	1	1	1	1
K15914	pglA	N	21	1	1	1	1	1	1	1	1	1	1	1	1	1	1	1	1	1	1	1	1	1
K15915	pglC	undecaprenyl phosphate N	21	1	1	1	1	1	1	1	1	1	1	1	1	1	1	1	1	1	1	1	1	1
K16052	ynaI	mscMJ	21	1	1	1	1	1	1	1	1	1	1	1	1	1	1	1	1	1	1	1	1	1
K16066	ydfG	3-hydroxy acid dehydrogenase / malonic semialdehyde reductase [EC:1.1.1.381 1.1.1.-]	21	1	1	1	1	1	1	1	1	1	1	1	1	1	1	1	1	1	1	1	1	1
K16089	TC.FEV.OM2	cirA	21	1	1	1	1	1	1	1	1	1	1	1	1	1	1	1	1	1	1	1	1	1
K17103	CHO1	pssA	21	1	1	1	1	1	1	1	1	1	1	1	1	1	1	1	1	1	1	1	1	1
K17247	msrQ	methionine sulfoxide reductase heme-binding subunit	21	1	1	1	1	1	1	1	1	1	1	1	1	1	1	1	1	1	1	1	1	1
K17248	pglJ	N-acetylgalactosamine-N	21	1	1	1	1	1	1	1	1	1	1	1	1	1	1	1	1	1	1	1	1	1
K17249	pglH	GalNAc-alpha-(1->4)-GalNAc-alpha-(1->3)-diNAcBac-PP-undecaprenol alpha-1	21	1	1	1	1	1	1	1	1	1	1	1	1	1	1	1	1	1	1	1	1	1
K17251	pglB	undecaprenyl-diphosphooligosaccharide---protein glycotransferase [EC:2.4.99.19]	21	1	1	1	1	1	1	1	1	1	1	1	1	1	1	1	1	1	1	1	1	1
K17686	copA	ctpA	21	1	1	1	1	1	1	1	1	1	1	1	1	1	1	1	1	1	1	1	1	1
K17758	nnrD	ADP-dependent NAD(P)H-hydrate dehydratase [EC:4.2.1.136]	21	1	1	1	1	1	1	1	1	1	1	1	1	1	1	1	1	1	1	1	1	1
K17759	NAXE	nnrE	21	1	1	1	1	1	1	1	1	1	1	1	1	1	1	1	1	1	1	1	1	1
K17838	oxa	beta-lactamase class D [EC:3.5.2.6]	21	1	1	1	1	1	1	1	1	1	1	1	1	1	1	1	1	1	1	1	1	1
K17938	sbmA	bacA	21	1	1	1	1	1	1	1	1	1	1	1	1	1	1	1	1	1	1	1	1	1
K18138	acrB	mexB	21	1	1	1	1	1	1	1	1	1	1	1	1	1	1	1	1	1	1	1	1	1
K18139	oprM	emhC	21	1	1	1	1	1	1	1	1	1	1	1	1	1	1	1	1	1	1	1	1	1
K18284	K18284	adenosylhomocysteine/aminodeoxyfutalosine nucleosidase [EC:3.2.2.9 3.2.2.30]	21	1	1	1	1	1	1	1	1	1	1	1	1	1	1	1	1	1	1	1	1	1
K18285	mqnE	aminodeoxyfutalosine synthase [EC:2.5.1.120]	21	1	1	1	1	1	1	1	1	1	1	1	1	1	1	1	1	1	1	1	1	1
K18682	rny	ribonucrease Y [EC:3.1.-.-]	21	1	1	1	1	1	1	1	1	1	1	1	1	1	1	1	1	1	1	1	1	1
K18924	ykkC	paired small multidrug resistance pump	21	1	1	1	1	1	1	1	1	1	1	1	1	1	1	1	1	1	1	1	1	1
K18925	ykkD	paired small multidrug resistance pump	21	1	1	1	1	1	1	1	1	1	1	1	1	1	1	1	1	1	1	1	1	1
K18992	cmeR	TetR/AcrR family transcriptional regulator	21	1	1	1	1	1	1	1	1	1	1	1	1	1	1	1	1	1	1	1	1	1
K19147	mcrC	5-methylcytosine-specific restriction enzyme subunit McrC	21	1	1	1	1	1	1	1	1	1	1	1	1	1	1	1	1	1	1	1	1	1
K19210	blaOXA-61	beta-lactamase class D OXA-61 [EC:3.5.2.6]	21	1	1	1	1	1	1	1	1	1	1	1	1	1	1	1	1	1	1	1	1	1
K19416	yccA	modulator of FtsH protease	21	1	1	1	1	1	1	1	1	1	1	1	1	1	1	1	1	1	1	1	1	1
K20810	mqnX	aminodeoxyfutalosine deaminase [EC:3.5.4.40]	21	1	1	1	1	1	1	1	1	1	1	1	1	1	1	1	1	1	1	1	1	1
K21420	bpt	leucyl-tRNA---protein transferase [EC:2.3.2.29]	21	1	1	1	1	1	1	1	1	1	1	1	1	1	1	1	1	1	1	1	1	1
K21749	CMAS	N-acylneuraminate/3-deoxy-D-glycero-D-galacto-nononate cytidylyltransferase [EC:2.7.7.43 2.7.7.92]	21	1	1	1	1	1	1	1	1	1	1	1	1	1	1	1	1	1	1	1	1	1
K21929	udg	uracil-DNA glycosylase [EC:3.2.2.27]	21	1	1	1	1	1	1	1	1	1	1	1	1	1	1	1	1	1	1	1	1	1
K22333	blaOXA-493	beta-lactamase class D OXA-493 [EC:3.5.2.6]	21	1	1	1	1	1	1	1	1	1	1	1	1	1	1	1	1	1	1	1	1	1
K22334	blaOXA-464	beta-lactamase class D OXA-464 [EC:3.5.2.6]	21	1	1	1	1	1	1	1	1	1	1	1	1	1	1	1	1	1	1	1	1	1
K22391	E3.5.4.16	GTP cyclohydrolase I [EC:3.5.4.16]	21	1	1	1	1	1	1	1	1	1	1	1	1	1	1	1	1	1	1	1	1	1
K00031	IDH1	IDH2	20	1	1	1	1	1	1	1	1	1	1	1	1	1	1	1	1	1	1	1	1	0
K00147	proA	glutamate-5-semialdehyde dehydrogenase [EC:1.2.1.41]	20	1	1	1	1	1	1	1	1	1	1	1	1	1	1	1	1	1	1	1	1	0
K00208	fabI	enoyl-[acyl-carrier protein] reductase I [EC:1.3.1.9 1.3.1.10]	20	1	1	1	1	1	1	1	1	1	1	1	1	1	1	1	1	1	1	1	1	0
K00425	cydA	cytochrome bd ubiquinol oxidase subunit I [EC:7.1.1.7]	20	1	1	1	1	1	1	1	1	1	1	1	1	1	1	1	1	1	1	1	1	0
K00426	cydB	cytochrome bd ubiquinol oxidase subunit II [EC:7.1.1.7]	20	1	1	1	1	1	1	1	1	1	1	1	1	1	1	1	1	1	1	1	1	0
K00574	cfa	cyclopropane-fatty-acyl-phospholipid synthase [EC:2.1.1.79]	20	1	1	1	1	1	1	1	1	1	1	1	1	1	1	1	1	1	1	1	1	0
K00611	OTC	argF	20	1	1	1	1	1	1	1	1	1	1	1	1	1	1	1	1	1	1	1	1	0
K00761	upp	UPRT	20	1	1	1	1	1	1	1	1	1	1	1	1	1	1	1	1	1	1	1	1	0
K00782	lldG	L-lactate dehydrogenase complex protein LldG	20	1	1	1	1	1	1	1	1	1	1	1	1	1	1	1	1	1	1	1	1	0
K00931	proB	glutamate 5-kinase [EC:2.7.2.11]	20	1	1	1	1	1	1	1	1	1	1	1	1	1	1	1	1	1	1	1	1	0
K01092	E3.1.3.25	IMPA	20	1	1	1	1	1	1	1	1	1	1	1	1	1	1	1	1	1	1	1	1	0
K01433	purU	formyltetrahydrofolate deformylase [EC:3.5.1.10]	20	1	1	1	1	1	1	1	1	1	1	1	1	1	1	1	1	1	1	1	1	0
K01647	CS	gltA	20	1	1	1	1	1	1	1	1	1	1	1	1	1	1	1	1	1	1	1	1	0
K01657	trpE	anthranilate synthase component I [EC:4.1.3.27]	20	1	1	1	1	1	1	1	1	1	1	1	1	1	1	1	1	1	1	1	1	0
K01682	acnB	aconitate hydratase 2 / 2-methylisocitrate dehydratase [EC:4.2.1.3 4.2.1.99]	20	1	1	1	1	1	1	1	1	1	1	1	1	1	1	1	1	1	1	1	1	0
K01695	trpA	tryptophan synthase alpha chain [EC:4.2.1.20]	20	1	1	1	1	1	1	1	1	1	1	1	1	1	1	1	1	1	1	1	1	0
K01696	trpB	tryptophan synthase beta chain [EC:4.2.1.20]	20	1	1	1	1	1	1	1	1	1	1	1	1	0	1	1	1	1	1	1	1	1
K01895	ACSS1	2	20	1	1	1	1	1	1	1	1	1	1	1	1	1	1	1	1	1	1	1	1	0
K01902	sucD	succinyl-CoA synthetase alpha subunit [EC:6.2.1.5]	20	1	1	1	1	1	1	1	1	1	1	1	1	1	1	1	1	1	1	1	1	0
K01903	sucC	succinyl-CoA synthetase beta subunit [EC:6.2.1.5]	20	1	1	1	1	1	1	1	1	1	1	1	1	1	1	1	1	1	1	1	1	0
K02010	afuC	fbpC	20	1	1	1	1	1	1	1	1	1	0	1	1	1	1	1	1	1	1	1	1	1
K02011	afuB	fbpB	20	1	1	1	1	1	1	1	1	1	0	1	1	1	1	1	1	1	1	1	1	1
K02013	ABC.FEV.A	iron complex transport system ATP-binding protein [EC:7.2.2.-]	20	1	1	1	1	1	1	1	1	1	1	1	1	1	1	1	1	1	1	1	1	0
K02014	TC.FEV.OM	iron complex outermembrane recepter protein	20	1	1	1	1	1	1	1	1	1	1	1	1	1	1	1	1	1	1	1	1	0
K02015	ABC.FEV.P	iron complex transport system permease protein	20	1	1	1	1	1	1	1	1	1	1	1	1	1	1	1	1	1	1	1	1	0
K02016	ABC.FEV.S	iron complex transport system substrate-binding protein	20	1	1	1	1	1	1	1	1	1	1	1	1	1	1	1	1	1	1	1	1	0
K02379	fdhD	FdhD protein	20	1	1	1	1	1	1	1	1	1	1	1	1	1	1	1	1	1	1	1	1	0
K03284	corA	magnesium transporter	20	1	1	1	1	1	1	1	1	1	1	1	1	1	1	1	1	1	1	1	1	0
K03303	lutP	lctP	20	1	1	1	1	1	1	1	1	1	1	1	1	1	1	1	1	1	1	1	1	0
K03319	TC.DASS	divalent anion:Na+ symporter	20	1	1	1	1	1	1	1	1	1	1	1	1	1	1	1	1	1	1	1	1	0
K03324	yjbB	phosphate:Na+ symporter	20	1	1	1	1	1	1	1	1	1	1	1	1	1	1	1	1	1	1	1	1	0
K03602	xseB	exodeoxyribonuclease VII small subunit [EC:3.1.11.6]	20	1	1	1	1	1	1	1	1	1	1	1	1	1	1	1	1	1	1	1	0	1
K03761	kgtP	MFS transporter	20	1	1	1	1	1	1	1	1	1	1	1	1	1	1	1	1	1	1	1	1	0
K03893	arsB	arsenical pump membrane protein	20	1	1	1	1	1	1	1	1	1	1	1	1	1	1	1	1	1	1	1	1	0
K04786	irp1	HMWP1	20	1	1	1	1	1	1	1	1	1	1	1	1	1	1	1	1	1	1	1	0	1
K05772	tupA	vupA	20	1	1	1	1	1	1	1	1	1	1	1	1	1	1	1	1	1	1	1	1	0
K05773	tupB	vupB	20	1	1	1	1	1	1	1	1	1	1	1	1	1	1	1	1	1	1	1	1	0
K06200	cstA	carbon starvation protein	20	1	1	1	1	1	1	1	1	1	1	1	1	1	1	1	1	1	1	1	1	0
K06857	tupC	vupC	20	1	1	1	1	1	1	1	1	1	1	1	1	1	1	1	1	1	1	1	1	0
K06923	K06923	uncharacterized protein	20	1	1	1	1	1	1	1	1	1	1	1	1	1	1	1	1	1	1	1	1	0
K06929	K06929	uncharacterized protein	20	1	1	1	1	1	1	1	1	1	0	1	1	1	1	1	1	1	1	1	1	1
K06956	K06956	uncharacterized protein	20	1	1	1	1	1	1	1	1	1	1	1	1	1	1	1	1	1	1	1	1	0
K07126	K07126	uncharacterized protein	20	1	1	1	1	1	1	1	1	1	1	1	1	1	1	1	1	1	1	1	1	0
K07127	uraH	pucM	20	1	1	1	1	1	1	1	1	1	1	1	1	1	1	1	1	1	1	1	1	0
K07160	pxpA	5-oxoprolinase (ATP-hydrolysing) subunit A [EC:3.5.2.9]	20	1	1	1	1	1	1	1	1	1	1	1	1	1	1	1	1	1	1	1	1	0
K07305	msrB	peptide-methionine (R)-S-oxide reductase [EC:1.8.4.12]	20	1	1	1	1	1	1	1	1	1	1	1	1	1	1	1	1	1	1	1	1	0
K08173	ydfJ	MFS transporter	20	1	1	1	1	1	1	1	1	1	1	1	1	1	1	1	1	1	1	1	0	1
K09795	K09795	uncharacterized protein	20	1	1	1	1	1	1	1	1	1	1	1	1	1	1	1	1	1	1	1	1	0
K09797	K09797	uncharacterized protein	20	1	1	1	1	1	1	1	1	1	1	1	1	1	1	1	1	1	1	1	1	0
K09824	virK	uncharacterized protein	20	1	1	1	1	1	1	1	1	1	1	1	1	1	1	1	1	1	1	1	1	0
K09972	aapP	bztD	20	1	1	1	1	1	1	1	1	1	1	1	1	1	1	1	1	1	1	1	1	0
K09981	K09981	uncharacterized protein	20	1	1	1	1	1	1	1	1	1	0	1	1	1	1	1	1	1	1	1	1	1
K10039	peb1A	glnH	20	1	1	1	1	1	1	1	1	1	1	1	1	1	1	1	1	1	1	1	1	0
K10040	peb1B	glnP	20	1	1	1	1	1	1	1	1	1	1	1	1	1	1	1	1	1	1	1	1	0
K10041	peb1C	glnQ	20	1	1	1	1	1	1	1	1	1	1	1	1	1	1	1	1	1	1	1	1	0
K11013	cdtA	cytolethal distending toxin subunit A	20	0	1	1	1	1	1	1	1	1	1	1	1	1	1	1	1	1	1	1	1	1
K11014	cdtB	cytolethal distending toxin subunit B	20	0	1	1	1	1	1	1	1	1	1	1	1	1	1	1	1	1	1	1	1	1
K11072	potA	spermidine/putrescine transport system ATP-binding protein [EC:7.6.2.11]	20	1	1	1	1	1	1	1	1	1	0	1	1	1	1	1	1	1	1	1	1	1
K11742	mdtI	spermidine export protein MdtI	20	1	1	1	1	1	1	1	1	1	1	1	1	1	1	1	1	1	1	1	1	0
K11743	mdtJ	spermidine export protein MdtJ	20	1	1	1	1	1	1	1	1	1	1	1	1	1	1	1	1	1	1	1	1	0
K13694	mepS	spr	20	1	1	1	1	1	1	1	1	1	1	1	1	1	1	1	1	1	1	1	1	0
K13695	nlpC	probable lipoprotein NlpC	20	1	1	1	1	1	1	1	1	1	1	1	1	1	1	1	1	1	1	1	1	0
K16264	czcD	zitB	20	1	1	1	1	1	1	1	1	1	1	1	1	1	1	1	1	1	1	1	1	0
K16962	yxeN	putative S-methylcysteine transport system permease protein	20	1	1	1	1	1	1	1	1	1	1	1	1	1	1	1	1	1	1	1	1	0
K17250	pglI	GalNAc5-diNAcBac-PP-undecaprenol beta-1	20	1	1	1	1	1	1	1	1	1	1	1	1	1	1	1	1	1	1	1	1	0
K18480	linN	cholesterol transport system auxiliary component	20	1	1	1	1	1	1	1	1	1	1	1	1	1	1	1	1	1	1	1	1	0
K18928	lldE	L-lactate dehydrogenase complex protein LldE	20	1	1	1	1	1	1	1	1	1	1	1	1	1	1	1	1	1	1	1	1	0
K18929	lldF	L-lactate dehydrogenase complex protein LldF	20	1	1	1	1	1	1	1	1	1	1	1	1	1	1	1	1	1	1	1	1	0
K21600	csoR	ricR	20	1	1	1	1	1	1	1	1	1	1	1	1	1	1	1	1	1	1	1	1	0
K22468	ppk2	polyphosphate kinase [EC:2.7.4.34]	20	1	1	1	1	1	1	1	1	1	0	1	1	1	1	1	1	1	1	1	1	1
K00145	argC	N-acetyl-gamma-glutamyl-phosphate reductase [EC:1.2.1.38]	19	1	1	1	1	1	1	1	1	1	0	1	1	1	1	1	1	1	1	1	1	0
K00239	sdhA	frdA	19	1	1	1	1	1	1	1	1	1	1	1	1	1	1	1	1	1	1	1	0	0
K00240	sdhB	frdB	19	1	1	1	1	1	1	1	1	1	1	1	1	1	1	1	1	1	1	1	0	0
K00241	sdhC	frdC	19	1	1	1	1	1	1	1	1	1	1	1	1	1	1	1	1	1	1	1	0	0
K00265	gltB	glutamate synthase (NADPH) large chain [EC:1.4.1.13]	19	1	1	1	1	1	1	1	1	1	0	1	1	1	1	1	1	1	1	1	1	0
K00266	gltD	glutamate synthase (NADPH) small chain [EC:1.4.1.13]	19	1	1	1	1	1	1	1	1	1	0	1	1	1	1	1	1	1	1	1	1	0
K00662	aacC	aminoglycoside 3-N-acetyltransferase [EC:2.3.1.81]	19	1	1	1	1	1	1	1	1	1	0	1	1	1	1	1	1	1	1	1	0	1
K00766	trpD	anthranilate phosphoribosyltransferase [EC:2.4.2.18]	19	1	1	1	1	1	1	1	1	1	1	1	1	0	1	1	1	1	1	1	1	0
K00821	argD	acetylornithine/N-succinyldiaminopimelate aminotransferase [EC:2.6.1.11 2.6.1.17]	19	1	1	1	1	1	1	1	1	1	0	1	1	1	1	1	1	1	1	1	1	0
K00930	argB	acetylglutamate kinase [EC:2.7.2.8]	19	1	1	1	1	1	1	1	1	1	0	1	1	1	1	1	1	1	1	1	1	0
K01436	yhaA	amidohydrolase [EC:3.5.1.-]	19	1	1	1	1	1	1	1	1	1	0	1	1	1	1	1	1	1	1	1	1	0
K01451	hipO	hippurate hydrolase [EC:3.5.1.32]	19	1	1	1	1	1	1	1	1	1	1	1	1	1	1	1	1	1	1	1	0	0
K01546	kdpA	potassium-transporting ATPase potassium-binding subunit	19	1	1	1	1	1	1	1	1	1	1	1	1	1	1	1	1	1	1	1	0	0
K01547	kdpB	potassium-transporting ATPase ATP-binding subunit [EC:7.2.2.6]	19	1	1	1	1	1	1	1	1	1	1	1	1	1	1	1	1	1	1	1	0	0
K01548	kdpC	potassium-transporting ATPase KdpC subunit	19	1	1	1	1	1	1	1	1	1	1	1	1	1	1	1	1	1	1	1	0	0
K01704	leuD	IPMI-S	19	1	1	1	1	1	1	1	1	1	0	1	1	1	1	1	1	1	1	1	1	0
K01779	racD	aspartate racemase [EC:5.1.1.13]	19	1	1	1	1	1	1	1	1	1	0	1	0	1	1	1	1	1	1	1	1	1
K01817	trpF	phosphoribosylanthranilate isomerase [EC:5.3.1.24]	19	1	1	1	1	1	1	1	1	1	1	1	1	0	1	1	1	1	1	1	1	0
K03300	TC.CITMHS	citrate-Mg2+:H+ or citrate-Ca2+:H+ symporter	19	1	1	1	1	1	1	1	1	1	1	1	1	1	1	1	1	1	1	1	0	0
K03305	TC.POT	proton-dependent oligopeptide transporter	19	1	1	1	1	1	1	1	1	1	1	1	1	1	1	1	1	1	1	1	0	0
K06151	E1.1.99.3A	gluconate 2-dehydrogenase alpha chain [EC:1.1.99.3]	19	1	1	1	1	1	1	1	1	1	1	1	1	1	1	1	1	1	1	1	0	0
K06152	E1.1.99.3G	gluconate 2-dehydrogenase gamma chain [EC:1.1.99.3]	19	1	1	1	1	1	1	1	1	1	1	1	1	1	1	1	1	1	1	1	0	0
K06199	crcB	FEX	19	1	1	1	1	1	1	1	1	1	1	0	0	1	1	1	1	1	1	1	1	1
K07646	kdpD	two-component system	19	1	1	1	1	1	1	1	1	1	1	1	1	1	1	1	1	1	1	1	0	0
K08996	yagU	putative membrane protein	19	1	1	1	1	1	1	1	1	1	1	1	1	1	1	1	1	1	1	1	0	0
K13497	trpGD	anthranilate synthase/phosphoribosyltransferase [EC:4.1.3.27 2.4.2.18]	19	1	1	1	1	1	1	1	1	1	1	1	1	0	1	1	1	1	1	1	1	0
K14665	amhX	amidohydrolase [EC:3.5.1.-]	19	1	1	1	1	1	1	1	1	1	1	1	1	1	1	1	1	1	1	1	0	0
K19713	tsdA	thiosulfate dehydrogenase [EC:1.8.2.2]	19	1	1	1	1	1	1	1	1	1	1	1	1	1	1	1	1	1	1	1	0	0
K22477	argO	N-acetylglutamate synthase [EC:2.3.1.1]	19	1	1	1	1	1	1	1	1	1	0	1	1	1	1	1	1	1	1	1	1	0
K02237	comEA	competence protein ComEA	18	1	1	1	1	1	1	1	1	1	1	0	1	1	1	1	1	1	1	1	0	0
K07031	hddA	D-glycero-alpha-D-manno-heptose-7-phosphate kinase [EC:2.7.1.168]	18	1	1	1	1	1	1	1	1	1	1	1	1	1	0	1	1	1	1	0	1	0
K07238	TC.ZIP	zupT	18	1	1	1	1	1	1	1	1	1	1	1	1	0	1	0	1	1	1	1	1	0
K03098	APOD	apolipoprotein D and lipocalin family protein	17	1	1	1	1	1	1	1	1	1	0	1	1	0	0	0	1	1	1	1	1	1
K07093	K07093	uncharacterized protein	17	0	1	1	1	1	1	1	1	0	0	1	1	1	1	1	1	1	1	1	1	0
K09952	csn1	cas9	17	0	1	1	1	1	1	1	1	1	0	1	1	1	1	1	1	1	1	1	0	0
K15669	hddC	D-glycero-alpha-D-manno-heptose 1-phosphate guanylyltransferase [EC:2.7.7.71]	17	1	1	1	1	0	1	1	1	1	1	1	1	1	0	1	1	1	1	0	1	0
K02377	TSTA3	fcl	16	1	0	1	0	1	1	1	1	1	1	1	1	1	0	1	1	1	1	0	1	0
K03073	secE	preprotein translocase subunit SecE	16	1	1	1	1	1	1	1	1	1	0	1	1	1	1	1	0	0	0	1	1	0
K06992	K06992	uncharacterized protein	16	1	1	1	1	1	1	1	1	0	1	0	0	1	1	1	0	1	1	1	1	0
K09951	cas2	CRISPR-associated protein Cas2	16	0	1	1	1	1	1	1	1	0	0	1	1	1	1	1	1	1	1	1	0	0
K15342	cas1	CRISP-associated protein Cas1	16	0	1	1	1	1	1	1	1	0	0	1	1	1	1	1	1	1	1	1	0	0
K00052	leuB	IMDH	15	1	0	1	0	0	1	1	1	0	0	1	1	1	1	1	1	1	1	1	1	0
K01703	leuC	IPMI-L	15	1	0	1	0	0	1	1	1	0	0	1	1	1	1	1	1	1	1	1	1	0
K03320	amt	AMT	15	1	1	1	1	0	1	1	1	1	0	1	0	1	1	1	0	1	1	0	1	0
K07812	torZ	trimethylamine-N-oxide reductase (cytochrome c) [EC:1.7.2.3]	15	1	1	0	1	1	0	1	0	1	1	1	1	1	0	0	1	1	1	1	0	1
K09805	K09805	uncharacterized protein	15	1	0	1	0	0	1	1	1	0	0	1	1	1	1	1	1	1	1	1	0	1
K00297	metF	MTHFR	14	0	0	1	0	0	1	1	1	0	1	1	1	0	1	1	1	1	1	1	1	0
K00549	metE	5-methyltetrahydropteroyltriglutamate--homocysteine methyltransferase [EC:2.1.1.14]	14	0	0	1	0	0	1	1	1	0	1	1	1	0	1	1	1	1	1	1	1	0
K01607	pcaC	4-carboxymuconolactone decarboxylase [EC:4.1.1.44]	14	1	1	1	1	1	1	0	1	1	1	0	0	1	1	1	1	0	0	1	0	0
K07173	luxS	S-ribosylhomocysteine lyase [EC:4.4.1.21]	14	0	0	1	0	0	1	1	1	0	1	1	1	0	1	1	1	1	1	1	1	0
K07270	K07270	glycosyl transferase	14	1	1	1	1	1	1	0	1	1	0	1	0	1	1	1	1	0	0	0	0	1
K01711	gmd	GMDS	13	1	0	1	0	1	1	0	1	1	1	1	1	1	0	1	1	0	0	0	1	0
K03532	torC	trimethylamine-N-oxide reductase (cytochrome c)	13	1	1	0	1	1	0	1	0	1	1	0	0	1	0	0	1	1	1	1	0	1
K03892	arsR	ArsR family transcriptional regulator	13	0	0	1	0	0	1	1	1	0	0	0	0	1	1	1	1	1	1	1	1	1
K07010	K07010	putative glutamine amidotransferase	13	0	0	1	0	0	1	1	1	0	0	1	1	0	1	1	1	1	1	1	1	0
K22424	E2.7.3.13	glutamine kinase [EC:2.7.3.13]	13	0	0	1	0	0	1	1	1	0	0	1	1	0	1	1	1	1	1	1	1	0
K00016	LDH	ldh	12	0	0	1	0	1	1	1	1	0	0	0	0	0	1	1	1	1	1	1	1	0
K01708	garD	galactarate dehydratase [EC:4.2.1.42]	12	1	1	1	1	0	1	1	1	0	0	0	0	0	1	1	0	1	1	0	1	0
K02429	fucP	MFS transporter	12	1	1	1	1	0	1	1	1	0	0	0	0	0	1	1	0	1	1	0	1	0
K02445	glpT	MFS transporter	12	1	0	1	0	0	1	1	1	0	0	0	0	0	1	1	1	1	1	1	1	0
K07046	E3.1.1.120	L-fucono-1	12	1	1	1	1	0	1	1	1	0	0	0	0	0	1	1	0	1	1	0	1	0
K07248	aldA	lactaldehyde dehydrogenase / glycolaldehyde dehydrogenase [EC:1.2.1.22 1.2.1.21]	12	1	1	1	1	0	1	1	1	0	0	0	0	0	1	1	0	1	1	0	1	0
K08177	oxlT	MFS transporter	12	1	0	1	0	0	1	1	1	0	0	1	1	0	1	1	0	1	1	1	0	0
K11382	pgtP	MFS transporter	12	1	0	1	0	0	1	1	1	0	0	0	0	0	1	1	1	1	1	1	1	0
K16850	uxaA2	altronate dehydratase large subunit [EC:4.2.1.7]	12	1	1	1	1	0	1	1	1	0	0	0	0	0	1	1	0	1	1	0	1	0
K18333	E1.1.1.435	L-fucose dehydrogenase [EC:1.1.1.435]	12	1	1	1	1	0	1	1	1	0	0	0	0	0	1	1	0	1	1	0	1	0
K01790	rfbC	rmlC	11	1	0	1	0	1	1	0	1	1	1	1	1	1	0	0	1	0	0	0	0	0
K02052	ABC.SP.A	putative spermidine/putrescine transport system ATP-binding protein	11	0	0	1	0	0	1	1	1	0	0	0	0	0	1	1	1	1	1	1	1	0
K02053	ABC.SP.P	putative spermidine/putrescine transport system permease protein	11	0	0	1	0	0	1	1	1	0	0	0	0	0	1	1	1	1	1	1	1	0
K02054	ABC.SP.P1	putative spermidine/putrescine transport system permease protein	11	0	0	1	0	0	1	1	1	0	0	0	0	0	1	1	1	1	1	1	1	0
K02055	ABC.SP.S	putative spermidine/putrescine transport system substrate-binding protein	11	0	0	1	0	0	1	1	1	0	0	0	0	0	1	1	1	1	1	1	1	0
K07496	K07496	putative transposase	11	0	0	1	0	0	1	1	1	0	1	0	0	0	1	1	0	1	1	1	1	0
K18431	legF	ptmB	11	1	1	1	1	0	0	1	0	0	0	0	0	1	1	1	1	0	0	1	1	0
K00606	panB	3-methyl-2-oxobutanoate hydroxymethyltransferase [EC:2.1.2.11]	10	0	0	1	0	0	1	1	1	0	0	0	0	0	0	1	1	1	1	1	1	0
K01023	assT	arylsulfate sulfotransferase [EC:2.8.2.22]	10	0	0	1	0	0	1	0	1	1	0	0	1	1	0	1	1	0	0	1	0	1
K01579	panD	aspartate 1-decarboxylase [EC:4.1.1.11]	10	0	0	1	0	0	1	1	1	0	0	0	0	0	0	1	1	1	1	1	1	0
K01918	panC	pantoate--beta-alanine ligase [EC:6.3.2.1]	10	0	0	1	0	0	1	1	1	0	0	0	0	0	0	1	1	1	1	1	1	0
K07306	dmsA	anaerobic dimethyl sulfoxide reductase subunit A [EC:1.8.5.3]	10	1	1	0	1	1	0	0	0	1	0	1	1	1	0	0	1	0	0	1	0	0
K07308	dmsC	anaerobic dimethyl sulfoxide reductase subunit C	10	1	1	0	1	1	0	0	0	1	0	1	1	1	0	0	1	0	0	1	0	0
K20444	rfbC	O-antigen biosynthesis protein [EC:2.4.1.-]	10	0	0	1	0	1	0	1	1	0	0	1	0	0	1	0	1	1	1	1	0	0
K00651	metA	homoserine O-succinyltransferase/O-acetyltransferase [EC:2.3.1.46 2.3.1.31]	9	0	0	1	0	0	1	1	1	0	0	0	0	0	1	1	0	1	1	0	1	0
K01740	metY	O-acetylhomoserine (thiol)-lyase [EC:2.5.1.49]	9	0	0	1	0	0	1	1	1	0	0	0	0	0	1	1	0	1	1	0	1	0
K03830	yafP	putative acetyltransferase [EC:2.3.1.-]	9	0	0	0	0	0	0	1	0	0	0	0	0	1	0	1	1	1	1	1	1	1
K06223	dam	DNA adenine methylase [EC:2.1.1.72]	9	0	0	0	0	1	0	1	0	0	1	1	0	1	0	1	1	0	0	1	0	1
K16087	TC.FEV.OM3	tbpA	9	0	0	1	0	0	1	1	1	0	0	1	0	0	1	1	0	1	1	0	0	0
K18930	dld	D-lactate dehydrogenase	9	0	0	1	0	0	1	1	1	0	0	0	0	0	1	1	0	1	1	0	1	0
K00012	UGDH	ugd	8	0	0	0	0	0	0	1	0	0	1	0	0	1	0	0	1	1	1	1	1	0
K06903	W	Bacteriophage baseplate protein W	8	1	0	0	0	1	0	1	0	0	1	1	0	1	0	1	0	0	0	0	0	1
K06905	D	Bacteriophage probable baseplate hub protein	8	1	0	0	0	1	0	1	0	0	1	1	0	1	0	1	0	0	0	0	0	1
K06906	gpU	phage tail protein	8	1	0	0	0	1	0	1	0	0	1	1	0	1	0	1	0	0	0	0	0	1
K06907	FI	Bacteriophage tail sheath protein	8	1	0	0	0	1	0	1	0	0	1	1	0	1	0	1	0	0	0	0	0	1
K06908	FII	Bacteriophage tail tube protein	8	1	0	0	0	1	0	1	0	0	1	1	0	1	0	1	0	0	0	0	0	1
K06919	K06919	putative DNA primase/helicase	8	1	0	0	0	0	0	0	0	1	0	1	0	1	1	1	0	1	1	0	0	0
K07132	MuB	Enterobacteriaceae phage ATP-dependent target DNA activator	8	1	0	0	0	1	0	1	0	0	1	1	0	1	0	1	0	0	0	0	0	1
K08068	siaA	neuC1	8	1	1	0	1	0	0	1	0	0	1	0	0	0	0	0	0	1	1	1	0	0
K11891	impL	vasK	8	1	1	0	1	1	0	0	0	1	0	0	0	1	0	1	0	0	0	0	0	1
K11893	impJ	vasE	8	1	1	0	1	1	0	0	0	1	0	0	0	1	0	1	0	0	0	0	0	1
K11895	impH	vasB	8	1	1	0	1	1	0	0	0	1	0	0	0	1	0	1	0	0	0	0	0	1
K11896	impG	vasA	8	1	1	0	1	1	0	0	0	1	0	0	0	1	0	1	0	0	0	0	0	1
K11900	impC	type VI secretion system protein ImpC	8	1	1	0	1	1	0	0	0	1	0	0	0	1	0	1	0	0	0	0	0	1
K11901	impB	type VI secretion system protein ImpB	8	1	1	0	1	1	0	0	0	1	0	0	0	1	0	1	0	0	0	0	0	1
K11903	hcp	type VI secretion system secreted protein Hcp	8	1	1	0	1	1	0	0	0	1	0	0	0	1	0	1	0	0	0	0	0	1
K11904	vgrG	type VI secretion system secreted protein VgrG	8	1	1	0	1	1	0	0	0	1	0	0	0	1	0	1	0	0	0	0	0	1
K11905	K11905	type VI secretion system protein	8	1	1	0	1	1	0	0	0	1	0	0	0	1	0	1	0	0	0	0	0	1
K11906	vasD	lip	8	1	1	0	1	1	0	0	0	1	0	0	0	1	0	1	0	0	0	0	0	1
K11910	vasJ	type VI secretion system protein VasJ	8	1	1	0	1	1	0	0	0	1	0	0	0	1	0	1	0	0	0	0	0	1
K12056	traG	conjugal transfer mating pair stabilization protein TraG	8	1	0	0	0	1	1	0	0	1	0	0	0	1	0	1	1	0	0	1	0	0
K00571	E2.1.1.72	site-specific DNA-methyltransferase (adenine-specific) [EC:2.1.1.72]	7	0	1	0	1	1	0	0	0	0	0	1	1	1	0	0	0	0	0	0	0	1
K00955	cysNC	bifunctional enzyme CysN/CysC [EC:2.7.7.4 2.7.1.25]	7	1	1	0	1	1	0	0	0	1	0	0	0	0	0	0	0	0	0	1	0	1
K00956	cysN	sulfate adenylyltransferase subunit 1 [EC:2.7.7.4]	7	1	1	0	1	1	0	0	0	1	0	0	0	0	0	0	0	0	0	1	0	1
K00957	cysD	sulfate adenylyltransferase subunit 2 [EC:2.7.7.4]	7	1	1	0	1	1	0	0	0	1	0	0	0	0	0	0	0	0	0	1	0	1
K01185	E3.2.1.17	lysozyme [EC:3.2.1.17]	7	1	1	0	1	1	0	0	0	1	0	0	0	1	0	1	0	0	0	0	0	0
K03502	umuC	DNA polymerase V	7	0	1	0	1	1	1	0	0	1	0	0	0	1	0	0	0	0	0	0	0	1
K07089	K07089	uncharacterized protein	7	0	0	0	0	0	0	1	0	0	0	0	0	0	0	1	1	1	1	0	1	1
K07497	K07497	putative transposase	7	0	0	0	0	1	0	1	0	0	1	1	0	1	0	1	0	0	0	0	0	1
K11892	impK	ompA	7	1	1	0	1	1	0	0	0	0	0	0	0	1	0	1	0	0	0	0	0	1
K12452	ascC	ddhC	7	0	0	1	0	0	1	0	1	0	0	0	1	1	0	1	0	0	0	0	1	0
K15125	fhaB	filamentous hemagglutinin	7	0	1	1	1	0	1	0	1	0	0	0	0	0	0	0	0	0	0	1	1	0
K18429	legG	neuC2	7	0	0	1	0	0	0	1	0	0	0	0	0	1	1	1	1	0	0	0	1	0
K18430	legI	neuB2	7	0	0	1	0	0	0	1	0	0	0	0	0	1	1	1	1	0	0	0	1	0
K19157	yafQ	mRNA interferase YafQ [EC:3.1.-.-]	7	1	1	0	1	1	0	0	0	1	0	1	0	1	0	0	0	0	0	0	0	0
K00681	ggt	gamma-glutamyltranspeptidase / glutathione hydrolase [EC:2.3.2.2 3.4.19.13]	6	1	1	0	1	1	0	0	0	1	0	0	0	0	0	0	0	0	0	1	0	0
K01841	pepM	phosphoenolpyruvate phosphomutase [EC:5.4.2.9]	6	1	1	0	1	1	0	0	0	1	1	0	0	0	0	0	0	0	0	0	0	0
K03169	topB	DNA topoisomerase III [EC:5.6.2.1]	6	0	0	0	0	0	0	0	0	1	0	1	0	0	1	0	0	1	1	0	0	1
K07307	dmsB	anaerobic dimethyl sulfoxide reductase subunit B	6	1	0	0	0	1	0	0	0	1	0	0	0	1	0	0	1	0	0	1	0	0
K09459	E4.1.1.82	phosphonopyruvate decarboxylase [EC:4.1.1.82]	6	1	1	0	1	1	0	0	0	1	1	0	0	0	0	0	0	0	0	0	0	0
K17947	wbiB	dTDP-L-rhamnose 4-epimerase [EC:5.1.3.25]	6	1	0	0	0	1	0	1	0	0	0	1	0	0	0	0	0	1	1	0	0	0
K00991	ispD	2-C-methyl-D-erythritol 4-phosphate cytidylyltransferase [EC:2.7.7.60]	5	0	0	1	0	0	1	0	1	0	0	0	1	1	0	0	0	0	0	0	0	0
K01150	endA	deoxyribonuclease I [EC:3.1.21.1]	5	0	0	0	0	0	0	1	0	0	1	1	0	0	0	1	0	0	0	0	0	1
K01156	res	type III restriction enzyme [EC:3.1.21.5]	5	0	0	0	0	1	0	0	0	1	0	0	1	1	1	0	0	0	0	0	0	0
K01710	rfbB	rmlB	5	0	0	0	0	1	0	0	0	0	0	0	0	0	1	0	1	0	0	0	1	1
K01854	glf	UDP-galactopyranose mutase [EC:5.4.99.9]	5	0	0	0	0	0	0	1	0	0	1	0	0	0	0	0	1	1	1	0	0	0
K03195	virB10	lvhB10	5	0	0	0	0	0	0	0	0	0	0	1	0	0	1	0	0	1	1	0	0	1
K03196	virB11	lvhB11	5	0	0	0	0	0	0	0	0	0	0	1	0	0	1	0	0	1	1	0	0	1
K03199	virB4	lvhB4	5	0	0	0	0	0	0	0	0	0	0	1	0	0	1	0	0	1	1	0	0	1
K03200	virB5	lvhB5	5	0	0	0	0	0	0	0	0	0	0	1	0	0	1	0	0	1	1	0	0	1
K03201	virB6	lvhB6	5	0	0	0	0	0	0	0	0	0	0	1	0	0	1	0	0	1	1	0	0	1
K03204	virB9	lvhB9	5	0	0	0	0	0	0	0	0	0	0	1	0	0	1	0	0	1	1	0	0	1
K03205	virD4	lvhD4	5	0	0	0	0	0	0	0	0	0	0	1	0	0	1	0	0	1	1	0	0	1
K07316	mod	adenine-specific DNA-methyltransferase [EC:2.1.1.72]	5	0	0	0	0	1	0	0	0	1	0	0	1	1	1	0	0	0	0	0	0	0
K07326	fhaC	hemolysin activation/secretion protein	5	0	0	1	0	0	1	0	1	0	0	0	0	0	1	0	0	0	0	0	1	0
K12090	cag5	cag pathogenicity island protein 5	5	0	0	0	0	0	0	0	0	0	0	1	0	0	1	0	0	1	1	0	0	1
K12108	cag23	cag pathogenicity island protein 23 [EC:7.4.2.8]	5	0	0	0	0	0	0	0	0	0	0	1	0	0	1	0	0	1	1	0	0	1
K13689	cgtA	beta-1	5	0	0	0	0	0	0	1	0	0	1	0	0	0	0	0	1	1	1	0	0	0
K14445	SLC13A2	3	5	0	0	0	0	0	0	1	0	0	1	0	1	0	0	0	0	0	0	0	1	1
K16868	tehB	tellurite methyltransferase [EC:2.1.1.265]	5	1	1	0	1	0	0	0	0	1	1	0	0	0	0	0	0	0	0	0	0	0
K19353	eptC	heptose-I-phosphate ethanolaminephosphotransferase [EC:2.7.8.-]	5	0	1	0	1	0	0	0	0	1	0	0	0	1	0	0	0	0	0	0	1	0
K00066	algD	GDP-mannose 6-dehydrogenase [EC:1.1.1.132]	4	0	0	0	0	0	0	0	0	0	1	0	0	1	0	0	1	0	0	0	1	0
K00316	spdH	spermidine dehydrogenase [EC:1.5.99.6]	4	0	0	0	0	0	0	1	0	0	0	0	0	0	0	0	0	1	1	0	0	1
K00558	DNMT1	dcm	4	1	0	0	0	0	0	0	0	0	0	0	0	1	1	0	0	0	0	0	0	1
K00973	rfbA	rmlA	4	0	0	0	0	1	0	0	0	0	0	0	0	0	1	0	1	0	0	0	0	1
K03203	virB8	lvhB8	4	0	0	0	0	0	0	0	0	0	0	0	0	0	1	0	0	1	1	0	0	1
K03325	ACR3	arsB	4	0	0	0	0	0	0	0	0	0	0	0	0	0	0	1	1	0	0	0	1	1
K03741	arsC	arsenate reductase (thioredoxin) [EC:1.20.4.4]	4	0	0	0	0	0	0	0	0	0	0	0	0	0	0	1	1	0	0	0	1	1
K03762	proP	MFS transporter	4	0	0	0	0	0	0	0	0	0	1	1	1	1	0	0	0	0	0	0	0	0
K06889	K06889	uncharacterized protein	4	0	0	0	0	0	0	0	0	0	1	1	1	0	0	0	0	0	0	0	1	0
K07118	K07118	uncharacterized protein	4	0	0	0	0	0	0	1	0	0	0	0	0	0	0	1	0	1	1	0	0	0
K07171	mazF	ndoA	4	0	0	0	0	1	1	1	0	1	0	0	0	0	0	0	0	0	0	0	0	0
K07317	K07317	adenine-specific DNA-methyltransferase [EC:2.1.1.72]	4	0	0	1	0	0	1	0	1	0	0	1	0	0	0	0	0	0	0	0	0	0
K07341	doc	death on curing protein	4	0	1	0	1	0	0	0	0	0	0	0	0	1	0	1	0	0	0	0	0	0
K07738	nrdR	transcriptional repressor NrdR	4	1	0	0	0	1	0	0	0	0	0	1	0	1	0	0	0	0	0	0	0	0
K08678	UXS1	uxs	4	0	0	0	0	0	0	0	0	0	1	0	0	1	0	0	1	0	0	0	1	0
K11106	ttdT	L-tartrate/succinate antiporter	4	0	0	0	0	0	0	1	0	0	1	0	1	1	0	0	0	0	0	0	0	0
K12684	esp	sigA	4	0	0	1	0	0	1	0	1	0	0	0	0	0	0	0	1	0	0	0	0	0
K12983	waaV	UDP-glucose:(glucosyl)LPS beta-1	4	0	1	0	1	0	0	0	0	0	0	0	1	0	0	0	0	0	0	1	0	0
K21759	bsdD	vanillate/4-hydroxybenzoate decarboxylase subunit D [EC:4.1.1.- 4.1.1.61]	4	1	0	0	0	1	0	0	0	0	0	1	0	1	0	0	0	0	0	0	0	0
K00382	DLD	lpd	3	0	0	0	0	0	0	1	0	0	0	0	0	0	0	0	0	1	1	0	0	0
K01155	E3.1.21.4	type II restriction enzyme [EC:3.1.21.4]	3	0	0	0	0	0	0	0	0	1	0	0	1	0	0	0	0	0	0	1	0	0
K02634	petA	apocytochrome f	3	0	0	0	0	0	0	1	0	0	0	0	0	0	0	0	0	1	1	0	0	0
K04095	fic	FICD	3	0	1	0	1	0	0	0	0	0	0	0	0	1	0	0	0	0	0	0	0	0
K04720	cobD	threonine-phosphate decarboxylase [EC:4.1.1.81]	3	0	0	0	0	0	0	1	0	0	0	0	0	0	0	0	0	1	1	0	0	0
K07052	K07052	CAAX protease family protein	3	0	0	0	0	0	0	0	0	0	0	0	0	1	1	0	0	0	0	0	1	0
K07726	K07726	putative transcriptional regulator	3	0	1	0	1	0	0	0	0	0	0	0	0	1	0	0	0	0	0	0	0	0
K08224	ynfM	yybF	3	0	0	0	0	0	0	0	0	0	0	0	0	1	1	0	0	0	0	0	1	0
K12058	traN	conjugal transfer mating pair stabilization protein TraN	3	0	0	0	0	0	1	0	0	0	0	0	0	0	0	0	1	0	0	1	0	0
K18220	tetM	tetO	3	0	0	0	0	0	0	0	0	0	0	0	0	0	1	1	0	0	0	0	1	0
K21739	rclA	probable pyridine nucleotide-disulfide oxidoreductase	3	0	0	0	0	0	0	1	0	0	0	0	0	0	0	0	0	1	1	0	0	0
K00876	udk	UCK	2	0	0	0	0	0	0	0	0	0	0	0	0	0	1	0	0	0	0	0	0	1
K00980	tagD	glycerol-3-phosphate cytidylyltransferase [EC:2.7.7.39]	2	0	0	0	0	0	0	0	0	0	0	1	0	0	0	1	0	0	0	0	0	0
K01181	Xyn	EIX	2	0	0	0	0	0	0	0	0	0	0	0	0	1	0	0	0	0	0	0	0	1
K01190	lacZ	beta-galactosidase [EC:3.2.1.23]	2	0	0	1	0	0	0	0	1	0	0	0	0	0	0	0	0	0	0	0	0	0
K01258	pepT	tripeptide aminopeptidase [EC:3.4.11.4]	2	0	0	0	0	0	0	0	0	0	0	0	0	1	0	0	0	0	0	0	0	1
K01281	pepX	X-Pro dipeptidyl-peptidase [EC:3.4.14.11]	2	0	0	0	0	0	0	0	0	0	0	0	0	0	0	0	0	0	0	1	0	1
K01420	fnr	CRP/FNR family transcriptional regulator	2	0	0	0	0	0	0	0	0	0	0	0	0	0	0	0	0	0	0	0	1	1
K01560	E3.8.1.2	2-haloacid dehalogenase [EC:3.8.1.2]	2	0	0	0	0	0	0	0	0	0	0	0	0	0	1	0	0	0	0	0	0	1
K01674	cah	carbonic anhydrase [EC:4.2.1.1]	2	0	0	0	0	0	0	0	0	0	0	0	1	0	0	0	0	0	0	0	0	1
K02526	kdgT	2-keto-3-deoxygluconate permease	2	0	1	0	1	0	0	0	0	0	0	0	0	0	0	0	0	0	0	0	0	0
K03651	cpdA	3'	2	0	0	0	0	0	0	0	0	0	0	0	0	0	0	1	1	0	0	0	0	0
K03789	rimI	[ribosomal protein S18]-alanine N-acetyltransferase [EC:2.3.1.266]	2	0	0	0	0	0	0	0	0	0	0	1	1	0	0	0	0	0	0	0	0	0
K03827	yjaB	putative acetyltransferase [EC:2.3.1.-]	2	0	0	0	0	0	0	0	0	0	0	0	0	1	0	0	0	0	0	0	0	1
K03885	ndh	NADH:quinone reductase (non-electrogenic) [EC:1.6.5.9]	2	0	0	0	0	0	1	0	0	0	0	0	0	0	0	0	0	0	0	0	0	1
K05367	pbpC	penicillin-binding protein 1C [EC:2.4.99.28]	2	0	0	0	0	0	0	0	0	0	0	0	0	0	0	0	0	0	0	0	1	1
K05593	aadK	aminoglycoside 6-adenylyltransferase [EC:2.7.7.-]	2	0	0	0	0	1	0	0	0	0	0	0	0	0	0	0	0	0	0	0	1	0
K05995	pepE	dipeptidase E [EC:3.4.13.21]	2	0	0	0	0	0	0	0	0	0	0	0	0	1	0	0	0	0	0	0	0	1
K06218	relE	stbE	2	0	0	0	0	1	0	0	0	0	0	0	0	1	0	0	0	0	0	0	0	0
K06894	yfhM	alpha-2-macroglobulin	2	0	0	0	0	0	0	0	0	0	0	0	0	0	0	0	0	0	0	0	1	1
K06926	K06926	uncharacterized protein	2	0	0	0	0	0	0	0	0	0	0	0	0	1	0	0	0	0	0	0	0	1
K06978	K06978	uncharacterized protein	2	0	0	0	0	0	0	0	0	0	0	0	0	0	0	0	0	0	0	1	0	1
K07309	ynfE	Tat-targeted selenate reductase subunit YnfE [EC:1.97.1.9]	2	0	0	0	0	0	0	0	0	1	0	0	1	0	0	0	0	0	0	0	0	0
K07504	K07504	predicted type IV restriction endonuclease	2	0	0	0	0	0	0	0	0	0	1	0	0	0	0	0	0	0	0	1	0	0
K08351	bisC	biotin/methionine sulfoxide reductase [EC:1.-.-.-]	2	0	1	0	1	0	0	0	0	0	0	0	0	0	0	0	0	0	0	0	0	0
K09809	tagF	CDP-glycerol glycerophosphotransferase [EC:2.7.8.12]	2	0	0	0	0	0	0	0	0	0	0	1	0	0	0	1	0	0	0	0	0	0
K10112	msmX	msmK	2	0	0	0	0	0	0	0	0	0	0	0	0	0	0	1	1	0	0	0	0	0
K11777	K11777	HAD superfamily phosphatase	2	0	0	0	0	0	0	0	0	0	0	0	0	0	1	0	0	0	0	0	0	1
K12308	bgaB	lacA	2	0	0	1	0	0	0	0	1	0	0	0	0	0	0	0	0	0	0	0	0	0
K13795	citB	tcuB	2	0	0	0	0	0	0	0	0	0	0	1	1	0	0	0	0	0	0	0	0	0
K13796	cobZ	tcuA	2	0	0	0	0	0	0	0	0	0	0	1	1	0	0	0	0	0	0	0	0	0
K00077	panE	apbA	1	0	0	0	0	0	1	0	0	0	0	0	0	0	0	0	0	0	0	0	0	0
K00249	ACADM	acd	1	0	0	0	0	0	0	0	0	1	0	0	0	0	0	0	0	0	0	0	0	0
K00261	GLUD1	2	1	0	0	0	0	0	0	0	0	0	0	0	0	0	0	0	0	0	0	0	0	1
K00262	E1.4.1.4	gdhA	1	0	0	0	0	0	0	0	0	0	0	0	0	0	0	0	0	0	0	0	0	1
K00264	GLT1	glutamate synthase (NADH) [EC:1.4.1.14]	1	0	0	0	0	0	0	0	0	0	1	0	0	0	0	0	0	0	0	0	0	0
K00313	fixC	electron transfer flavoprotein-quinone oxidoreductase [EC:1.5.5.-]	1	0	0	0	0	0	0	0	0	1	0	0	0	0	0	0	0	0	0	0	0	0
K00354	E1.6.99.1	NADPH2 dehydrogenase [EC:1.6.99.1]	1	0	0	0	0	0	0	0	0	0	0	0	0	0	0	0	0	0	0	0	0	1
K00805	hepS	heptaprenyl diphosphate synthase component 1 [EC:2.5.1.30]	1	0	0	0	0	0	1	0	0	0	0	0	0	0	0	0	0	0	0	0	0	0
K00824	dat	D-alanine transaminase [EC:2.6.1.21]	1	0	0	0	0	0	0	0	0	0	0	0	0	0	0	0	0	0	0	0	0	1
K00857	tdk	TK	1	0	0	0	0	0	1	0	0	0	0	0	0	0	0	0	0	0	0	0	0	0
K00878	thiM	hydroxyethylthiazole kinase [EC:2.7.1.50]	1	0	0	0	0	0	0	0	0	0	0	0	0	0	0	0	0	0	0	0	0	1
K00971	manC	cpsB	1	0	0	0	0	0	0	0	0	1	0	0	0	0	0	0	0	0	0	0	0	0
K00978	rfbF	glucose-1-phosphate cytidylyltransferase [EC:2.7.7.33]	1	0	0	0	0	0	0	0	0	0	0	0	0	0	0	0	0	0	0	0	1	0
K01193	INV	sacA	1	0	0	0	0	0	1	0	0	0	0	0	0	0	0	0	0	0	0	0	0	0
K01428	ureC	urease subunit alpha [EC:3.5.1.5]	1	0	0	0	0	0	0	0	0	0	0	0	0	0	0	0	0	0	0	0	0	1
K01430	ureA	urease subunit gamma [EC:3.5.1.5]	1	0	0	0	0	0	0	0	0	0	0	0	0	0	0	0	0	0	0	0	0	1
K01628	fucA	L-fuculose-phosphate aldolase [EC:4.1.2.17]	1	0	0	0	0	0	0	0	0	0	0	0	0	0	0	0	0	0	0	0	0	1
K01630	garL	2-dehydro-3-deoxyglucarate aldolase [EC:4.1.2.20]	1	0	0	0	0	0	0	0	0	0	0	0	0	0	0	0	0	0	0	0	0	1
K01644	citE	citrate lyase subunit beta / citryl-CoA lyase [EC:4.1.3.34]	1	0	0	0	0	0	0	0	0	0	0	0	0	0	0	0	0	0	0	0	1	0
K01658	trpG	anthranilate synthase component II [EC:4.1.3.27]	1	0	0	0	0	0	0	0	0	0	1	0	0	0	0	0	0	0	0	0	0	0
K01659	prpC	2-methylcitrate synthase [EC:2.3.3.5]	1	0	0	0	0	0	0	0	0	0	0	0	0	0	0	0	0	0	0	0	1	0
K01720	prpD	2-methylcitrate dehydratase [EC:4.2.1.79]	1	0	0	0	0	0	0	0	0	0	0	0	0	0	0	0	0	0	0	0	1	0
K01791	wecB	UDP-N-acetylglucosamine 2-epimerase (non-hydrolysing) [EC:5.1.3.14]	1	0	0	0	0	0	0	0	0	0	0	0	0	0	0	0	0	0	0	0	0	1
K01908	ACSS3	prpE	1	0	0	0	0	0	0	0	0	0	0	0	0	0	0	0	0	0	0	0	1	0
K02027	ABC.MS.S	multiple sugar transport system substrate-binding protein	1	0	0	0	0	0	0	0	0	0	0	0	0	0	0	1	0	0	0	0	0	0
K02168	betT	betS	1	0	0	0	0	0	0	0	0	0	0	0	0	0	0	0	0	0	0	0	0	1
K02245	comGC	competence protein ComGC	1	0	0	0	0	0	1	0	0	0	0	0	0	0	0	0	0	0	0	0	0	0
K02246	comGD	competence protein ComGD	1	0	0	0	0	0	0	0	0	0	0	0	0	0	0	0	0	0	0	0	0	1
K02346	dinB	DNA polymerase IV [EC:2.7.7.7]	1	0	0	0	0	0	1	0	0	0	0	0	0	0	0	0	0	0	0	0	0	0
K02457	gspH	general secretion pathway protein H	1	0	0	0	0	0	0	0	0	0	0	0	0	0	0	0	0	0	0	0	0	1
K02529	galR	LacI family transcriptional regulator	1	0	0	0	0	0	1	0	0	0	0	0	0	0	0	0	0	0	0	0	0	0
K02679	ppdA	prepilin peptidase dependent protein A	1	0	0	0	0	0	0	0	0	0	0	0	0	0	0	0	0	0	0	0	0	1
K02746	agaW	N-acetylgalactosamine PTS system EIIC component	1	0	0	0	0	0	1	0	0	0	0	0	0	0	0	0	0	0	0	0	0	0
K02769	fruAb	fructose PTS system EIIB component [EC:2.7.1.202]	1	0	0	0	0	0	1	0	0	0	0	0	0	0	0	0	0	0	0	0	0	0
K02770	fruA	fructose PTS system EIIBC or EIIC component [EC:2.7.1.202]	1	0	0	0	0	0	1	0	0	0	0	0	0	0	0	0	0	0	0	0	0	0
K02793	manXa	mannose PTS system EIIA component [EC:2.7.1.191]	1	0	0	0	0	0	1	0	0	0	0	0	0	0	0	0	0	0	0	0	0	0
K02794	manX	mannose PTS system EIIAB component [EC:2.7.1.191]	1	0	0	0	0	0	1	0	0	0	0	0	0	0	0	0	0	0	0	0	0	0
K02795	manY	mannose PTS system EIIC component	1	0	0	0	0	0	1	0	0	0	0	0	0	0	0	0	0	0	0	0	0	0
K02824	uraA	pyrP	1	0	0	0	0	0	0	0	0	0	0	0	0	0	0	0	0	0	0	0	0	1
K02846	solA	N-methyl-L-tryptophan oxidase [EC:1.5.3.-]	1	0	0	0	0	0	0	0	0	0	0	0	0	0	0	0	0	0	0	0	1	0
K02919	RP-L36	MRPL36	1	0	0	0	0	0	0	0	0	0	0	0	0	0	0	0	0	0	0	0	0	1
K03189	ureG	urease accessory protein	1	0	0	0	0	0	0	0	0	0	0	0	0	0	0	0	0	0	0	0	0	1
K03194	virB1	type IV secretion system protein VirB1	1	0	0	0	0	0	0	0	0	0	0	0	0	1	0	0	0	0	0	0	0	0
K03312	gltS	glutamate:Na+ symporter	1	0	0	0	0	0	0	0	0	0	0	0	0	0	0	0	0	0	0	0	0	1
K03417	prpB	methylisocitrate lyase [EC:4.1.3.30]	1	0	0	0	0	0	0	0	0	0	0	0	0	0	0	0	0	0	0	0	1	0
K03437	spoU	RNA methyltransferase	1	0	0	0	0	0	1	0	0	0	0	0	0	0	0	0	0	0	0	0	0	0
K03484	scrR	LacI family transcriptional regulator	1	0	0	0	0	0	1	0	0	0	0	0	0	0	0	0	0	0	0	0	0	0
K03522	fixB	etfA	1	0	0	0	0	0	0	0	0	1	0	0	0	0	0	0	0	0	0	0	0	0
K03574	mutT	NUDT15	1	0	0	0	0	0	1	0	0	0	0	0	0	0	0	0	0	0	0	0	0	0
K03647	nrdI	protein involved in ribonucleotide reduction	1	0	0	0	0	0	1	0	0	0	0	0	0	0	0	0	0	0	0	0	0	0
K03733	xerC	integrase/recombinase XerC	1	0	0	0	0	0	1	0	0	0	0	0	0	0	0	0	0	0	0	0	0	0
K03924	moxR	MoxR-like ATPase [EC:3.6.3.-]	1	0	0	0	0	0	0	0	0	0	0	0	0	1	0	0	0	0	0	0	0	0
K03976	ybaK	ebsC	1	0	0	0	0	0	1	0	0	0	0	0	0	0	0	0	0	0	0	0	0	0
K04068	nrdG	anaerobic ribonucleoside-triphosphate reductase activating protein [EC:1.97.1.4]	1	0	0	0	0	0	0	0	0	0	0	0	0	0	0	0	0	0	0	0	0	1
K04117	aliB	cyclohexanecarboxyl-CoA dehydrogenase [EC:1.3.99.-]	1	0	0	0	0	0	0	0	0	1	0	0	0	0	0	0	0	0	0	0	0	0
K04565	SOD1	superoxide dismutase	1	0	0	0	0	0	0	0	0	0	0	0	0	0	0	0	0	0	0	0	0	1
K05715	2PGK	2-phosphoglycerate kinase [EC:2.7.2.16]	1	0	0	0	0	0	0	0	0	0	0	0	0	0	0	0	0	0	0	0	0	1
K05797	pchF	4-cresol dehydrogenase (hydroxylating) flavoprotein subunit [EC:1.17.9.1]	1	0	0	0	0	0	0	0	0	0	0	0	0	0	0	0	0	0	0	0	1	0
K05808	hpf	ribosome hibernation promoting factor	1	0	0	0	0	0	0	0	0	0	0	0	0	0	0	0	0	0	0	0	0	1
K06015	E3.5.1.81	N-acyl-D-amino-acid deacylase [EC:3.5.1.81]	1	0	0	0	0	0	1	0	0	0	0	0	0	0	0	0	0	0	0	0	0	0
K06143	creD	inner membrane protein	1	0	0	0	0	0	0	0	0	0	0	0	0	0	0	0	0	0	0	0	1	0
K06213	mgtE	magnesium transporter	1	0	0	0	0	0	0	0	0	0	0	0	0	0	0	0	0	0	0	0	0	1
K06285	mtrB	transcription attenuation protein (tryptophan RNA-binding attenuator protein)	1	0	0	0	0	0	1	0	0	0	0	0	0	0	0	0	0	0	0	0	0	0
K06400	spoIVCA	site-specific DNA recombinase	1	0	0	0	0	0	1	0	0	0	0	0	0	0	0	0	0	0	0	0	0	0
K06946	K06946	uncharacterized protein	1	0	0	0	0	0	0	0	0	0	0	0	0	0	0	1	0	0	0	0	0	0
K06993	K06993	ribonuclease H-related protein	1	0	0	0	0	0	0	0	0	0	0	0	0	0	0	0	0	0	0	0	0	1
K07002	RBBP9	serine hydrolase [EC:3.-.-.-]	1	0	0	0	0	0	0	0	0	0	0	0	0	0	0	0	0	0	0	0	1	0
K07035	K07035	uncharacterized protein	1	0	0	0	0	0	1	0	0	0	0	0	0	0	0	0	0	0	0	0	0	0
K07100	K07100	putative phosphoribosyl transferase	1	0	0	0	0	0	0	0	0	0	0	0	0	0	0	0	0	0	0	0	0	1
K07344	trbL	type IV secretion system protein TrbL	1	0	0	0	0	0	0	0	0	0	0	0	0	1	0	0	0	0	0	0	0	0
K07464	cas4	CRISPR-associated exonuclease Cas4 [EC:3.1.12.1]	1	0	0	0	0	0	1	0	0	0	0	0	0	0	0	0	0	0	0	0	0	0
K07491	rayT	REP-associated tyrosine transposase	1	0	0	0	0	0	0	0	0	0	1	0	0	0	0	0	0	0	0	0	0	0
K07793	tctA	putative tricarboxylic transport membrane protein	1	0	0	0	0	0	0	0	0	0	0	0	0	0	0	0	0	0	0	0	1	0
K07794	tctB	putative tricarboxylic transport membrane protein	1	0	0	0	0	0	0	0	0	0	0	0	0	0	0	0	0	0	0	0	1	0
K07795	tctC	putative tricarboxylic transport membrane protein	1	0	0	0	0	0	0	0	0	0	0	0	0	0	0	0	0	0	0	0	1	0
K08217	mef	MFS transporter	1	0	0	0	0	0	1	0	0	0	0	0	0	0	0	0	0	0	0	0	0	0
K08227	lplT	MFS transporter	1	0	0	0	0	0	0	0	0	0	0	1	0	0	0	0	0	0	0	0	0	0
K08297	caiA	crotonobetainyl-CoA dehydrogenase [EC:1.3.8.13]	1	0	0	0	0	0	0	0	0	1	0	0	0	0	0	0	0	0	0	0	0	0
K08299	caiD	crotonobetainyl-CoA hydratase [EC:4.2.1.149]	1	0	0	0	0	0	0	0	0	1	0	0	0	0	0	0	0	0	0	0	0	0
K09709	meh	3-methylfumaryl-CoA hydratase [EC:4.2.1.153]	1	0	0	0	0	0	0	0	0	0	0	0	0	0	0	0	0	0	0	0	1	0
K09760	rmuC	DNA recombination protein RmuC	1	0	0	0	0	0	0	0	0	0	0	0	0	0	0	0	0	0	0	0	0	1
K09823	zur	Fur family transcriptional regulator	1	0	0	0	0	0	0	0	0	0	0	0	0	0	0	0	0	0	0	0	1	0
K10716	kch	trkA	1	0	0	0	0	0	0	0	0	0	0	0	0	0	0	0	0	0	0	0	0	1
K11016	shlA	hhdA	1	0	0	0	0	0	0	0	0	0	0	0	0	1	0	0	0	0	0	0	0	0
K11206	NIT1	ybeM	1	1	0	0	0	0	0	0	0	0	0	0	0	0	0	0	0	0	0	0	0	0
K11731	atuD	citronellyl-CoA dehydrogenase [EC:1.3.99.-]	1	0	0	0	0	0	0	0	0	1	0	0	0	0	0	0	0	0	0	0	0	0
K12060	traU	conjugal transfer pilus assembly protein TraU	1	0	0	0	0	0	1	0	0	0	0	0	0	0	0	0	0	0	0	0	0	0
K12061	traW	conjugal transfer pilus assembly protein TraW	1	0	0	0	0	0	1	0	0	0	0	0	0	0	0	0	0	0	0	0	0	0
K12063	traC	conjugal transfer ATP-binding protein TraC	1	0	0	0	0	0	1	0	0	0	0	0	0	0	0	0	0	0	0	0	0	0
K12065	traB	conjugal transfer pilus assembly protein TraB	1	0	0	0	0	0	1	0	0	0	0	0	0	0	0	0	0	0	0	0	0	0
K12068	traL	conjugal transfer pilus assembly protein TraL	1	0	0	0	0	0	1	0	0	0	0	0	0	0	0	0	0	0	0	0	0	0
K12072	traH	conjugative transfer pilus assembly protein TraH	1	0	0	0	0	0	1	0	0	0	0	0	0	0	0	0	0	0	0	0	0	0
K12217	icmO	trbC	1	0	0	0	0	0	0	0	0	0	0	0	0	1	0	0	0	0	0	0	0	0
K12961	diaA	DnaA initiator-associating protein	1	0	0	0	0	0	0	0	0	0	0	0	0	0	1	0	0	0	0	0	0	0
K13051	ASRGL1	iaaA	1	0	0	0	0	0	0	0	0	0	0	0	0	0	0	0	0	0	0	0	0	1
K13735	yeeJ	adhesin/invasin	1	0	0	0	0	0	0	0	0	0	0	0	0	0	0	0	0	0	0	0	0	1
K14048	ureAB	urease subunit gamma/beta [EC:3.5.1.5]	1	0	0	0	0	0	0	0	0	0	0	0	0	0	0	0	0	0	0	0	0	1
K14393	actP	cation/acetate symporter	1	0	0	0	0	0	0	0	0	0	0	0	0	0	0	0	0	0	0	0	1	0
K14742	tsaB	tRNA threonylcarbamoyladenosine biosynthesis protein TsaB	1	0	0	0	0	0	1	0	0	0	0	0	0	0	0	0	0	0	0	0	0	0
K15770	cycB	ganO	1	0	0	0	0	0	1	0	0	0	0	0	0	0	0	0	0	0	0	0	0	0
K18289	ict-P	itaconate CoA-transferase [EC:2.8.3.- 2.8.3.22]	1	0	0	0	0	0	0	0	0	0	0	0	0	0	0	0	0	0	0	0	1	0
K18291	ich-P	itaconyl-CoA hydratase / mesaconyl-C4 CoA hydratase [EC:4.2.1.56 4.2.1.-]	1	0	0	0	0	0	0	0	0	0	0	0	0	0	0	0	0	0	0	0	1	0
K18816	aac6-I	aacA7	1	0	0	0	0	0	0	0	0	0	0	0	0	0	0	0	0	0	0	0	0	1
K19271	catA	chloramphenicol O-acetyltransferase type A [EC:2.3.1.28]	1	0	0	0	0	0	0	0	0	0	0	0	0	0	0	0	0	0	0	0	0	1
K19632	rfbJ	CDP-abequose synthase [EC:1.1.1.341]	1	0	0	0	0	0	0	0	0	0	0	0	0	0	0	0	0	0	0	0	1	0
K20266	trbJ	type IV secretion system protein TrbJ	1	0	0	0	0	0	0	0	0	0	0	0	0	1	0	0	0	0	0	0	0	0
K21636	nrdD	ribonucleoside-triphosphate reductase (formate) [EC:1.1.98.6]	1	0	0	0	0	0	0	0	0	0	0	0	0	0	0	0	0	0	0	0	0	1
K22278	pgdA	peptidoglycan-N-acetylglucosamine deacetylase [EC:3.5.1.104]	1	0	0	0	0	0	0	0	0	0	0	0	0	0	0	0	0	0	0	0	1	0
